# Supplementary material for: Identification and Expression Analysis of WRKY Gene Family in Response to Abiotic Stress in Dendrobium catenatum
Source: Front Genet. 2022 Feb 3;13:800019. doi: 10.3389/fgene.2022.800019 (PMC8850645; doi:10.3389/fgene.2022.800019)
Supplement: Supplementary file 1 [file Table1.XLS]

## Sheet: Sheet1
Table S1. The gene ID of WRKY transcription factors in D. catenatum, A. thaliana and O. sativa
Gene name	Gene ID	Species
DcWRKY1	LOC110112145	D. catenatum
DcWRKY2	LOC110101502	D. catenatum
DcWRKY3	LOC110107699	D. catenatum
DcWRKY4	LOC110093807	D. catenatum
DcWRKY5	LOC110091865	D. catenatum
DcWRKY6	LOC110094057	D. catenatum
DcWRKY7	LOC110105927	D. catenatum
DcWRKY8	LOC110115059	D. catenatum
DcWRKY9	LOC110111979	D. catenatum
DcWRKY10	LOC110109443	D. catenatum
DcWRKY11	LOC110109194	D. catenatum
DcWRKY12	LOC110104704	D. catenatum
DcWRKY13	LOC114578713	D. catenatum
DcWRKY14	LOC110104553	D. catenatum
DcWRKY15	LOC114578374	D. catenatum
DcWRKY16	LOC110104566	D. catenatum
DcWRKY17	LOC110095613	D. catenatum
DcWRKY18	LOC110099322	D. catenatum
DcWRKY19	LOC110108883	D. catenatum
DcWRKY20	LOC110111426	D. catenatum
DcWRKY21	LOC110110496	D. catenatum
DcWRKY22	LOC110100772	D. catenatum
DcWRKY23	LOC110096057	D. catenatum
DcWRKY24	LOC110107315	D. catenatum
DcWRKY25	LOC110109310	D. catenatum
DcWRKY26	LOC110102424	D. catenatum
DcWRKY27	LOC110111489	D. catenatum
DcWRKY28	LOC110102311	D. catenatum
DcWRKY29	LOC110094001	D. catenatum
DcWRKY30	LOC110097055	D. catenatum
DcWRKY31	LOC110095975	D. catenatum
DcWRKY32	LOC110108486	D. catenatum
DcWRKY33	LOC110114132	D. catenatum
DcWRKY34	LOC110100727	D. catenatum
DcWRKY35	LOC110110140	D. catenatum
DcWRKY36	LOC110103235	D. catenatum
DcWRKY37	LOC110101512	D. catenatum
DcWRKY38	LOC110115144	D. catenatum
DcWRKY39	LOC110099754	D. catenatum
DcWRKY40	LOC110094940	D. catenatum
DcWRKY41	LOC110099934	D. catenatum
DcWRKY42	LOC110103316	D. catenatum
DcWRKY43	LOC110105046	D. catenatum
DcWRKY44	LOC110107390	D. catenatum
DcWRKY45	LOC110092784	D. catenatum
DcWRKY46	LOC110112932	D. catenatum
DcWRKY47	LOC110102623	D. catenatum
DcWRKY48	LOC110104567	D. catenatum
DcWRKY49	LOC110114655	D. catenatum
DcWRKY50	LOC110111500	D. catenatum
DcWRKY51	LOC110092275	D. catenatum
DcWRKY52	LOC110113366	D. catenatum
DcWRKY53	LOC110104223	D. catenatum
DcWRKY54	LOC110106009	D. catenatum
DcWRKY55	LOC110094461	D. catenatum
DcWRKY56	LOC110098608	D. catenatum
DcWRKY57	LOC110093412	D. catenatum
DcWRKY58	LOC110101334	D. catenatum
DcWRKY59	LOC110104677	D. catenatum
DcWRKY60	LOC110095503	D. catenatum
DcWRKY61	LOC110093969	D. catenatum
DcWRKY62	LOC114580714	D. catenatum
AtWRKY1	AT1G13960.1	A. thaliana
AtWRKY2	AT1G18860.1	A. thaliana
AtWRKY3	AT1G29280.1	A. thaliana
AtWRKY4	AT1G29860.1	A. thaliana
AtWRKY5	AT1G30650.1	A. thaliana
AtWRKY6	AT1G55600.1	A. thaliana
AtWRKY7	AT1G62300.1	A. thaliana
AtWRKY8	AT1G64000.1	A. thaliana
AtWRKY9	AT1G66550.1	A. thaliana
AtWRKY10	AT1G66560.1	A. thaliana
AtWRKY11	AT1G66600.1	A. thaliana
AtWRKY12	AT1G68150.1	A. thaliana
AtWRKY13	AT1G69310.1	A. thaliana
AtWRKY14	AT1G69810.1	A. thaliana
AtWRKY15	AT1G80590.1	A. thaliana
AtWRKY16	AT1G80840.1	A. thaliana
AtWRKY17	AT2G03340.1	A. thaliana
AtWRKY18	AT2G04880.1	A. thaliana
AtWRKY19	AT2G21900.1	A. thaliana
AtWRKY20	AT2G23320.1	A. thaliana
AtWRKY21	AT2G24570.1	A. thaliana
AtWRKY22	AT2G25000.1	A. thaliana
AtWRKY23	AT2G30250.1	A. thaliana
AtWRKY24	AT2G30590.1	A. thaliana
AtWRKY25	AT2G34830.1	A. thaliana
AtWRKY26	AT2G37260.1	A. thaliana
AtWRKY27	AT2G38470.1	A. thaliana
AtWRKY28	AT2G40740.1	A. thaliana
AtWRKY29	AT2G40750.1	A. thaliana
AtWRKY30	AT2G44745.1	A. thaliana
AtWRKY31	AT2G46130.1	A. thaliana
AtWRKY32	AT2G46400.1	A. thaliana
AtWRKY33	AT2G47260.1	A. thaliana
AtWRKY34	AT3G01080.1	A. thaliana
AtWRKY35	AT3G01970.1	A. thaliana
AtWRKY36	AT3G04670.1	A. thaliana
AtWRKY37	AT3G56400.1	A. thaliana
AtWRKY38	AT3G58710.1	A. thaliana
AtWRKY39	AT3G62340.1	A. thaliana
AtWRKY40	AT4G01250.1	A. thaliana
AtWRKY41	AT4G01720.1	A. thaliana
AtWRKY42	AT4G04450.1	A. thaliana
AtWRKY43	AT4G11070.1	A. thaliana
AtWRKY44	AT4G12020.1	A. thaliana
AtWRKY45	AT4G18170.1	A. thaliana
AtWRKY46	AT4G22070.1	A. thaliana
AtWRKY47	AT4G23550.1	A. thaliana
AtWRKY48	AT4G23810.1	A. thaliana
AtWRKY49	AT4G24240.1	A. thaliana
AtWRKY50	AT4G26440.1	A. thaliana
AtWRKY51	AT4G26640.1	A. thaliana
AtWRKY52	AT4G30935.1	A. thaliana
AtWRKY53	AT4G31550.1	A. thaliana
AtWRKY54	AT4G31800.1	A. thaliana
AtWRKY55	AT4G39410.1	A. thaliana
AtWRKY56	AT5G01900.1	A. thaliana
AtWRKY57	AT5G07100.1	A. thaliana
AtWRKY58	AT5G13080.1	A. thaliana
AtWRKY59	AT5G15130.1	A. thaliana
AtWRKY60	AT5G22570.1	A. thaliana
AtWRKY61	AT5G24110.1	A. thaliana
AtWRKY62	AT5G26170.1	A. thaliana
AtWRKY63	AT5G28650.1	A. thaliana
AtWRKY64	AT5G41570.1	A. thaliana
AtWRKY65	AT5G43290.1	A. thaliana
AtWRKY66	AT5G45050.1	A. thaliana
AtWRKY67	AT5G45260.1	A. thaliana
AtWRKY68	AT5G46350.1	A. thaliana
AtWRKY69	AT5G49520.1	A. thaliana
AtWRKY70	AT5G52830.1	A. thaliana
AtWRKY71	AT5G56270.1	A. thaliana
AtWRKY72	AT5G64810.1	A. thaliana
OsWRKY1	Os01t0182700-01	O. sativa
OsWRKY2	Os01t0185900-01	O. sativa
OsWRKY3	Os01t0186000-01	O. sativa
OsWRKY4	Os01t0289600-00	O. sativa
OsWRKY5	Os01t0584900-01	O. sativa
OsWRKY6	Os01t0586800-00	O. sativa
OsWRKY7	Os01t0624700-01	O. sativa
OsWRKY8	Os01t0626400-01	O. sativa
OsWRKY9	Os01t0656400-00	O. sativa
OsWRKY10	Os01t0714800-01	O. sativa
OsWRKY11	Os01t0730700-01	O. sativa
OsWRKY12	Os01t0734000-01	O. sativa
OsWRKY13	Os01t0750100-01	O. sativa
OsWRKY14	Os01t0820400-01	O. sativa
OsWRKY15	Os01t0820700-00	O. sativa
OsWRKY16	Os01t0821600-01	O. sativa
OsWRKY17	Os01t0826400-01	O. sativa
OsWRKY18	Os01t0972800-01	O. sativa
OsWRKY19	Os02t0181300-01	O. sativa
OsWRKY20	Os02t0265200-01	O. sativa
OsWRKY21	Os02t0462800-01	O. sativa
OsWRKY22	Os02t0698800-01	O. sativa
OsWRKY23	Os02t0770500-00	O. sativa
OsWRKY24	Os03t0321700-01	O. sativa
OsWRKY25	Os03t0335200-01	O. sativa
OsWRKY26	Os03t0444900-00	O. sativa
OsWRKY27	Os03t0657400-00	O. sativa
OsWRKY28	Os03t0741400-01	O. sativa
OsWRKY29	Os03t0758000-01	O. sativa
OsWRKY30	Os03t0758950-01	O. sativa
OsWRKY31	Os03t0798500-01	O. sativa
OsWRKY32	Os03t0855100-01	O. sativa
OsWRKY33	Os04t0287400-01	O. sativa
OsWRKY34	Os04t0471700-00	O. sativa
OsWRKY35	Os04t0545000-01	O. sativa
OsWRKY36	Os04t0597300-01	O. sativa
OsWRKY37	Os04t0605100-01	O. sativa
OsWRKY38	Os05t0129800-01	O. sativa
OsWRKY39	Os05t0137500-00	O. sativa
OsWRKY40	Os05t0183100-01	O. sativa
OsWRKY41	Os05t0321900-01	O. sativa
OsWRKY42	Os05t0322900-01	O. sativa
OsWRKY43	Os05t0343400-01	O. sativa
OsWRKY44	Os05t0474800-01	O. sativa
OsWRKY45	Os05t0478400-00	O. sativa
OsWRKY46	Os05t0478700-00	O. sativa
OsWRKY47	Os05t0478800-00	O. sativa
OsWRKY48	Os05t0537100-00	O. sativa
OsWRKY49	Os05t0565900-00	O. sativa
OsWRKY50	Os05t0571200-01	O. sativa
OsWRKY51	Os05t0583000-01	O. sativa
OsWRKY52	Os06t0146250-00	O. sativa
OsWRKY53	Os06t0158100-00	O. sativa
OsWRKY54	Os06t0504900-00	O. sativa
OsWRKY55	Os06t0649000-01	O. sativa
OsWRKY56	Os07t0111400-00	O. sativa
OsWRKY57	Os07t0583700-01	O. sativa
OsWRKY58	Os07t0596900-00	O. sativa
OsWRKY59	Os07t0680400-01	O. sativa
OsWRKY60	Os08t0198100-00	O. sativa
OsWRKY61	Os08t0235800-00	O. sativa
OsWRKY62	Os08t0276200-01	O. sativa
OsWRKY63	Os08t0386200-01	O. sativa
OsWRKY64	Os08t0499300-01	O. sativa
OsWRKY65	Os09t0334500-01	O. sativa
OsWRKY66	Os09t0417600-01	O. sativa
OsWRKY67	Os09t0417800-01	O. sativa
OsWRKY68	Os09t0481700-01	O. sativa
OsWRKY69	Os11t0116900-01	O. sativa
OsWRKY70	Os11t0117400-00	O. sativa
OsWRKY71	Os11t0117500-01	O. sativa
OsWRKY72	Os11t0490900-01	O. sativa
OsWRKY73	Os11t0685700-00	O. sativa
OsWRKY74	Os11t0686250-00	O. sativa
OsWRKY75	Os12t0116400-00	O. sativa
OsWRKY76	Os12t0116600-01	O. sativa
OsWRKY77	Os12t0116700-01	O. sativa
OsWRKY78	Os12t0507300-00	O. sativa
OsWRKY79	Os12t0597700-01	O. sativa
