# Supplementary material for: Identification and Expression Analysis of WRKY Gene Family in Response to Abiotic Stress in Dendrobium catenatum
Source: Front Genet. 2022 Feb 3;13:800019. doi: 10.3389/fgene.2022.800019 (PMC8850645; doi:10.3389/fgene.2022.800019)
Supplement: Supplementary file 3 [file Table4.XLS]

## Sheet: Sheet1
Table S4. The genomic, CDS and protein sequences of DcWRKY genes
Genomic sequences
>DcWRKY1
ATCATTGCAGTTCTCAATTGAGATTCAGGCCGAGCTCCTTCTCAGAACCGTCAGAGAAGTAAGGCTTCCAGTTCTCCAGATTTTAGATATGTGAAATATGGGATGAGAAGGCATCTGCATGGTGGATTGGTTGATCAAGTAAGTTTATAATCAATTCCTAGTAGTACTATGTTAAATTTTAGTTGTATTACTGATCAACTATAGGATTAGTTAATGCACTTATACTAGGTACTACAACAACAACAACAACATCAAGCCTTTGTCCCATTACATGGGGTCAGCTACATGAATTTTTTTTTTTTTTCATTGTCATACTAAAAGTTAAATTCTCGTTTAAATCTAATAAAGAAAGATCATTTCTAATATTTTATAACCAAGTCTTTTTAGGTATACCTCTAT…
>DcWRKY2
CTCCCCACCTTTTCTTCATGACTCCCTCTTCATCAAGCTTCGTCACGTCTGAGAACTCAGTCCCCATCCTCCCCTTCTCCACTTCGTCATCTTCCCAGCTTAACACGTTTCTCAGAGCCAGCGAGGCAGTCGGAGAGGAAAGGTCAACCTTTCGTTCTAGTAATGGATTCAAGTCAACTGTGACGACATCTTCGCTGTTTCCAAACGCTTCTTCTTCTTTTTCTCCTCCTCCTTTCCTCTCCCTTCCCGGCGGTCTCAGCCCAGCCGTATTCCTCAACTCCCCTATTCCTCTCTCTTCTTCTAATGTAAGTTATGGAGGAAAATTCTCTTACGCACTTTATTTATTTATTTTTATTTTTTCATGTAAAATTTTGGTATAAGCTCAGGCCAGCATGCATG…
>DcWRKY3
AAAAGTCAGCATCGGATATATAAACTCCTGCCTCGTTCTCCTCCTAAAGCTATTTTATTTCCTTGATCTGTTAACAGTTCTTGATCAGTTCTTTATTCAATCTTCCTACTGAAAAAAAAATACCAATTACTCATGTCCTACTCCTCCAATCTTCCTCTCCATGCTTGGATATGTCAAAAGAAACAAGTCACAGGAACAACTTAGATGCTTGGATCCAATTGTTTGATGGTGCAACAACCTCTACTGCTAACACAGAAGATCAAAGAAGAAGAAGAAGAAGAAGAAAGATCTCAGCTTTCATCATTCCTTAATACTTCAGCTAGACCAAGATCAAGATCATGTGTGACTACTTCTGGAAACGGTTGGAGAACAGCCAGGGAGATCTCACCGACATCTTTC…
>DcWRKY4
ATGGTAGCAATGAAGGCCAGAATGGATCGACTGGGGGAAGATAATCAAAGGCTTAGAAACATTTTGATTCAATTGAACCGCAACTACAATTCTCTTAAAATGAAATTACTTGCAGCAATGCAGCAAGATAACAACAGAAATGGAGGTACAACTGTGGCTAGGCAGTTCATGGACCTTGGCCCTGGGTTAAAGGCACCGGCGGCGGGGATAAATGAGGATTCTTTGACGGAGAGAGTGAGCCATAGGTGGTTGGAATCGCCGGCGAGCGAGTTGGAGGAGGCAGGTCATCATGACTATCTTCTCAAGAAGAAATGTTGCGGTGATCATGACGGAAAGGGGATTGTTTACATGGACCGTGCGATCAGGCGCGATGGCAGAAGCGGCGAAGGAATGTTCAGA…
>DcWRKY5
TTCTCATTCATAAAACTTTCTATTTAAACTTGTCTTATTTTCAGCAGCTCAGCTTCAAGCTTCCATTAATGGCTTCCAACTCTTCTTTCCTTTCGCCAAACTTTTCAGAGCCTGGAGATTTCGATGACATATACTTTGAGTTTGGTGATTTTTTCATCTCTGATGAAGCTGAGTTCAGCGAAGATCAGCAGGTGGTTTCTCAGTACCAGCAAAATTCTCTCTTTCAAGTGAACGATGGTGGGAATCTGTAAGTGAAGAAATATATCTCTGAGCATTTAAAATCAGCTAATTTGTTGCTGATCGATGAGTTTTATACTGAATTATGGTGTTGTGTATGTGCAGAAGCTGTGTGCAGAAGAACAATAACAGGCTTAAAAGCACCAGAGTTTCCTTTAAAAC…
>DcWRKY6
TCTCTTTCCAGAAACTTCAGCCTATTCACTCCGGCCACCCATTTCATAATTAAAACCTCACTCTCTTCTTCTTCTTCTTCTTCTTCTTGCCCTATATATCTACTCTTCAAAAAGAAAGCAAAAGAGATATTAGTTCTCCTTCAACTCAAATCATTTTCTCTCTCTTATGGAATCTATGGCCTCCTCTAAAACCACCATCATGTAAGCTTTGCAATATTTTCTCTGAATTCTCTGTATCTATCTATCTATCTATCTAACTATTATTCGACTAAGCTTTATAAGTTTTCTTCAAATCTTTTCATTTTTCGCTTTGTTATTTGAGAAGAGTGAAGTTTTATGCGAATTAAGTTAGCAGTTTTTGTAATTATATTTACTTTTTTAATCGAAATTATACATTGA…
>DcWRKY7
CGGATAATAACTGCCTAATCTTTTTCTCGGAGGCCGCGAGGACTAAAGAGCCAACGCGTGGAAGTGGGCGGAGACGACTTTTTCGAAAAATATAAAAAATAATAATAATACAACGCTACCTCACGTTTCTCTATCCTTTGACATTGAGCAAAGTCAAGCGGAAAGAGAAACCAGAAGCGGTTTTGAAAAACCAGAGGAGGTTTCCGTGCAGCATTGCCTACCAACACGTGAAATGTCCATCTTATCCCCGCACGGATAAAACTCAACCCCTCTCTTTCCTGCATCTCCTCCCTCCCCTGTTAAGGTCAGCGCCGCGTTTTCCCATCTCCAAATCCCGCCATTAAAATACCTGTTGGAGCTCGCGAAAAGGCGATATCTTTCTTTATTTTCAGCTCTCAC…
>DcWRKY8
ATGGAACAGTACTTGGAAGCAGGAGATTTGCCGCCTTTATTTCCTGACCACAATTACTTCTCACCATCCCCTCTTCTTCCTTCAGACTTTTTCCATCAAGAAGCAGCTTTGCCTCCCTCTGCTCTCACACCGCCGCTTCTTCTTCCAAATGGAATAAGTGCCTCGTTAATGGAGGAGAGAGAAAAGCTGAGGGAAGAAGGAGAAGGGAACGTTAATGGTGTGGGAGAGAGGAGGGAGAAGAGGAAGGCGGTGAGTGGGAGAGGGAAGAAGGTGAGTCGACCGAGATTTGCCTTTCAGACGAGGAGTGCTAATGATATTCTTGACGATGGGTACAGGTGGAGGAAATATGGACAGAAGGCTGTGAAGAACAGTATTCATCCTAGGTGCTGCTTCTCTGCT…
>DcWRKY9
TTCCATTCCTCTCGTTCCCTTCACTATTTTCTTCTCCTCCTTTTCATTTATCACTTTTTTTCATGCTTATAAAGTCGATGCTATGTAAGCCAATAATCCGATGTACCAGGAATCGGTCACTGGATACCAGAAACACGCGGCCTTCTAATACGACTGCCAAATCAACTCAAATCTCTCTTACAATTATATATTTCTCTGCCTTCAAGCCTTATATTCGAACGCTGCATGTTCGCAAACGAAAGAGGCCTCATCTTTTCAAGTTGCAGAGGACAATGATGGAGAGCGGCACAGATATGATGGTTTCTGAGCTGTACCAAATCCATGAGCTAGCGAGGAAGCTCAACGAGAACCTTGAACTTTCGCATTATGAAATCTGCAGATCACTTGCAAAAGAGATCA…
>DcWRKY10
TTCAAATCGGGGAGGAAACAGAATTAAGCAAACGCCTCTCCCACACCGAAGCTTCCTCTGGGCCATTAGGAAGCTCCCTGCGAAATGGCCTAAAAACATCTTTTTTAATTAGCTGCTTGCCATCCATATCTTCGGCCATCATGGAATTGCTTGACTATGGAGTTGTTGCCGCCGCAATGACCAACTTCCCCTCCCTAAGAAGCGGCGGCGGCTATTCAGCTCAGAACTTTCAAATGGACTATGATGATTCTTCTTTCGATCTCTCCGACTATTTCCTTGCCGATGTCGATCCCGCGGCAACACCGGCGCAGCAAGAGCTTCCTGCGGCTGTGCCTATGGTCCCTTCCTCCGAACAAAATTTGGTCCCTCCTGCCGTGACGGGGAACAATATCAGGCAAA…
>DcWRKY11
ATTTTCATTCTTCTGGTATTGTTTTTTCAATAAAGAAAGAGAAGAAGAAAAAAGAGTCAGTTTATTTCCAAATTCCAACAAATAACCTACTGGCTGCATTTAGTCAACGCTCCAATTTGCAAAAGAAGTAATTTGGAGGGAGTTATCTTTCTCTCTCTGTCCTTCCCGTTCTCTCTCTCTTCCGAATTTCCACAACGTCGACTTGTTCCAAGTTCCAACCTTTTCCCTCCCTCCAAAAACCTCAAATCAATCCAAAACAGAACTACGCAAAACCTTCCAAAGCAAAATCAATACAAAAACCCCAAACACAGTAAAAGGGAACAAAAGCGGGAAAAAAAATTGGATTTTTCCTCATCCACCCAGTCATGGCTTAACTCCTCAGGTTCCTTTACCGCAATT…
>DcWRKY12
TTTCCTCTGCTCTTCCATGCTGAAGAAAGCTTCGATAACGATGAACAAGCAAGAAGACATTTCCACTAAGAATTACTTACTTCCTAACTTCACTAATGGATTCCCAGGGTTCAGAGATAGCATTAATACTACTATGAAGAAAGTAATGGAAGGGGGAAATGAGGAAGAAGAGAAGAATGGCAGCAGCGTTGGGAAGAAGAAAGGGGAGAAGAAGGTGAAGAGGCCGAGGTTTGCTTTCCAGACAAGGAGCCAGGTTGATATTCTCGACGATGGCTATCGTTGGAGGAAGTATGGCCAGAAAGCTGTCAAGAATAACAAGTTTCCCAGGTACTTGTTTTAATTATTATTCATTCGTATTCTTTTCTATCCTATAAGGATAAATTGGTCAATCTACTAAGA…
>DcWRKY13
AGGGGTTATTACAGATGTAGCAGTTCGAAGGGCTGCCCGGCAAGAAAACAAGTGGAGAGAAGCCGTGCGGACCCCACCATGTTCATTGTCACCTACTCCTCCGAACACAACCATCCATGGCCGCCGGTCCACAAGAAAACCAAGCCGGCCGAAGAGCCGAAACCGGTTGAACCAAGCGTTGCCGAGCCGGCCTCGGATCCCGAGGAGAAATTCTCCGACCTTATCGGAGAAGAACCGTCGCTATTGATTCACGACGATTTTCGCTGGCCGCCGTCGAATTCTTCAGCTACTGCCGACGAAGACGACGGCCTCCTCTATGGCCCGCTGTTCGTAGGAGCTCCTCTAAGTGATGATTGCGATAA
>DcWRKY14
ATGGCTGCACTGCCAAGGACTCACACTTCGGACGCCATCGACCACCTCAGCAAAGGATACGAGCACCTGACTCAGCTGCGCGCCCTCCTCTCGTCCTCTCCGGCCAGAACAAACACAGCGGCAACGGCCATCCAGCTCCTGGATAAGGCTCTGCACTGCGTTACCGCCGCCCTCTCCGAGCTCCAAATCAGCTCATCCAGCCATCATGCCTCCTCCATCGAAAACAATATGAATTGTACTGAACCTTGCAAAAGGTATATTCAAAAGTTTATTAATATTTTGCTTTATATTATTTTTTATTGATAGATAATTCTGAATAATTGCAAGACAAAATACTTGTTTTATACATAAAAAATCTCCTCAGTCAGTGATAAATTAGAAAGATTTGTAAGAGGAATT…
>DcWRKY15
ATGGAAATATACAATACAACTAGTTTTAGATTTCCACCAAATATTGTCTCGTGGCTTCTATGCTTCTATCTGAAAGAAAGAAAATCTCATTGTAGAGAAGAACAGAAGTCATGGTCCATAGTCACACCCGCTCCTCATTTTGATGGCCATCAATGGAGGAAATATGGTGAGAAGCATATTAGCAATAGTGAATTTCCAAGGCGAGTATCATCCTTATACCATAAAAACTTTTCTTCTTCTTCTTCTTCTTACCTTTCGAATGTTTCAGAATGATAAAAAATCAATTTTTGTGGTCATATATGTATAGGAACTATTACAGATGCAGCCATTTTAAAGAGCAAGGATGCCATGCAACAAAGACAATTCAGCAAAAAGAAGGCAATGATGAGCCGCCCAAGT…
>DcWRKY16
GATAGTCTACAAACAAAAGAGCTAAGTCTCCATCTTTCTGCAAGCTCCTTCAGCCACTATCTTTTCTTTACATATTAATGGAGGAAACACCTTACAATCACTCTTCCACCGCCATCGACAACCTCAGCCAAGGTTTCGAGGGCCTGACTCAGCTCCGCGCCCTCTTCCTCGCATCTTCTCCGGCCAAACCAACCGACAAAACGCTGGCCATCGGCCTCCTTGATAAGGCTCTTCGCTGCATCACCGCCGCTCTCTCCGACCTCCAACCCATCTCTCCCACTGTCGCCGTCGAAGACAGAAAGAATGATACTGATCATAAGAAAAGGTATATACTGTTCATCCAAATATAAAATGTTCTTAATTCTTTTCTTCCTCTGTCTTTTTCACTCAGTATTCTCA…
>DcWRKY17
CTTTGGCAAGGCTCAGTCAAACTTTTCCTCCTCTCCTTCTCAGGAAAGAAACCATTTTTCGGAGAATTTCCACCCCCGTGCTTTTACCTCCTATTTCTTGGCTTTTGGTTCCCATCAACTCTCTTTAAACTTCTCTTCTTCCTCATCTTTTATTTTTTACTCTTCATTCCATATCCAATTTCTCCTTCTCCTTCATGGCTTCTTCTTCTGGGAGTGTAGAAGCCTCCTCCGCTAGCTTTTCCTTCGCTTCTCCTTACGAGGCTTCATTCTCCGATCTCCTCGCCGGCGAAGGTTCCGCCAACGATAGACTGACGGGATTGACCGTTCGAGGATTTGGAGATAGAGGAGGAGGAGGTGGAGGAATACCCAAGTTTAAGTCGATACCTCCTCCTTCTCTTC…
>DcWRKY18
TTCTTACAAGATTTGCCATCACTGAAATGGTGGATAAGTCCTCCCTCATTAATGCTTTCCTTTCCTTGCAACTGAATCGTTCCCATTTCTCGCTTTGCTGGGTCAAATTAGCCCGCCGCATAACTCTCTAAGGAGACAGAAGGACCTATTGCCGGGGTATTCTTTCCGACACCTGCGGTCTCACTCCGATCTGTCACTGAAATCCTCGTTTTTACTGTTTTTCACATGTTCTTTTTCAAACTTACAGCCTGAGAGCTCCGAAGAGAACAATCATGGCTGTTTTGTGTTTGTTAACCTTGCTAGTTGATGTCCGAGAACTCTTTTCGATGTGTTTTTTGGTTTTGCCTGCAATACAGTTAGTGGGTAACTGTATTTCTTGGTTGATTTATCTGGAACCCT…
>DcWRKY19
ATGAATGAATTAGAAGAGCTGAATAGGGTTGAGAGGAGCATAGGAGATCAGACAGGGGATGAATTTACCATGCAAGAACTTCTCTACAGTTCCGATTTGCCCTTATTGCCGCCATGGAAATTTACCGAGCGAGAGCCACTTTCACCTAGCAAGCTCATATCCAAGATGCTTCATGGCAGCCCAATGAAAGCCCGCATGTCGATGAGTTGCAGCAATGGAGAGTTCGATGGTCTCAGCAATTACAGACCAGCGTATATATATATGTTGCCATTTCAGTGAATAATCTTCTAAATCTTTATTTGTGTTGATTTCATTGCTCAAACTTGGTTTCTACTGCAGGATTGCACTGCCTGAGAAGGGGCTGACTGCTAAGATGGAGAACAAGTATACTCTCAGAAT…
>DcWRKY20
TCTCTTCATTGCATTATCCATCTCCTTCTCCCCCAATTCCTTCCTATGATCATGACATCAATTTGATGATATCATGTCATGATATCATCAAATCAAGTAAGAATTTTCGGTCCCCCATCTTCTTCTTATAAGCATAGATTCTGATCACCTTAAGAGTTCCAAGTCTTCTTCCTCTTCTTCTTCAAAGCCTTTTCCTTAACACCAATCACGCTTTCCCTTCTCTTCTACAAGACTCAAAACCACTTCTTTCAATCACAATCTCCATGGATCCGTCCCCTCAGCTTGGGTGCTCCACTGTAAATCTTGACCTCAGTGTTGGACCAACCAACTTCCTTATCGAAGCTCCGGTTAGTAGTTATGCCAGTCAGCTTCCAGCATCTATGATTTACTTGTATCTCT…
>DcWRKY21
TCCACTGTATCTCATGGCCCATCCCTCTCAGCTGCCGCCGGCCTTCCACCTCTGCTTACTCTCTCTCTCTCTCTCTCTCTCTCTCTCTCTCTGCTTTCTCTAGATGGAAACATATAGTATAATATCTTCTTCCTCCTCTACTTGTTGCGCTCAGCACAACTATTCTCCTGGCCATCTACAACCTCTCACAGCTGAAGCGATCCAGATGAATAACACTTACGAGGGTCTGTTTAGAGCTACAAAGAATTACCTTCAAAGTGATCAGAGCCATATCAGCTCGACTTCTGAGCTTTCTCATGAAGTATTGGAGGCAAAGAGCATGGTTGTGGCTCTAAATAGTGGTGAGTATAGTGCAATTACTTCCGAGCACAAAAGTCTTAAGATGGATACTGGTGATGA…
>DcWRKY22
AGGCCGCCTCTAAATTCTTCTTCGTAGAGCTCTGTTGTTCATGCTTGGCTAGAGAAGTAGGGTTTCTGTAGTGAGATGGCTGTTGATCTGATTGGCTACGCAAAGATGGAGGATAAGATGTCGATTCAGGACGCGGCGGCTGCGGGTTTCAGGGGAATGGAGAACCTCATCTTTCATCTCAACCGCCACCAGCATAAATCTTCGGTTTCTTCTACTTCTGCCTCGTCGGAAGCAAACATCGACTGCCGGGAGATCGCTGAACATACCGTATCCAAGTTCAAGAAGATGATCTCTATACTCAATCGCACCGGCCACGCGCGATTCCGACGCGGCCCAGCAGGTGTTTTCGCGTCATCTGTCGTCACAACCCCGCCGCAACCGTCTGTTTCGCTCCATCCG…
>DcWRKY23
TTTATTTATCTATTTAATTTTTAAAAAATAAATTAGGCGTATAAAAAGATTAGTTATTAAATTATAAAAATTAAGTATTAATGCGCTTTGAAAAAAATATGCTATACAGATTTATCACAAATAATAATTTTTCGTGATAATGTCATAACAAAAATTTGTAGTGAGCCCCTCTTTCGATTGTTTAAAGGTTGAGTGTATAAAAGGAAGAATTATTCTGTGCGGAGTGCAGAGGATGTCCGGAGACAAATAAAAATGCAATATGTCACCTCATTGGTGGGTACCCAGCTCAGTACTTGCACTCGGTACGCTGGGTACCCAGTTTTTAACCCGACGTTTCTCACGTCCGGTGTCCGTACAGAATAAAAGCTCCTATAAAAGATAAGATATTCAATATTTATG…
>DcWRKY24
TTCTATTATCATGAAACTATTAAATAGTTTTAAAGTGAGAAAATTTCTTCTGCGTCCGGTCTTCGCCTTCACACCTCCCAAGCTCCAAGATTCCAACCTCACGGCTTCCATGGCAATAGTCTAAACCTAGGGTTTCCCCCTCCCGAATCTGAGGTCGGTTCCCACCGCTTCCATCCTATCTATCTTATTTTTCTACAAAGCAATCGATTACTTGCGGTCTTTTCTTCTTACAAGATTATCTGGATTCCATCATCTTCCCGTTTTTGGTAGTGGGATTTTGAAGATCTCGCACCTGAGATTGATTTAGGGGTTTTGATGAGCTTATGAGCGTTCTAGGAATAGATTATGGCTTTTCTTTTCTTGATTGACTTGAAAGGAAGGATTCTGTTCTATTTCAGC…
>DcWRKY25
CTCTTCTCCTCATCTTCAGATTAATCTAATAGTTCGATTTTACAAGGATTTTTCACCCACTGTGTCTACTTATCGCCATCCTGTTCTTCCCCTCGAGGTAGGATAGAGAAAGCCAGCAAAAGAAGAACAGAAAGGAGTTTACTAGATGGCTAGATAGATGCTTGTTTCCACTACTGCTCATGTGCAATTCCATTAGCATGGTCAAAAGGAAGATCTTATAAAAGAAGCTAATTTCTTAATTTGATCGATTAGCTTCTCAAACATTTCCCACTCCTCCTCAACTTGATCAGTACTGAGCAAGATCATGTGTGACTACTTCAATCGAAGGATGGAGAAGAGCCAAGGAGACCTCGCCGACATCGTCCGAAACCGAGGCCTCATCAGCCCGCCGGAGTCCGC…
>DcWRKY26
AAAAAAAAAAAAGTCTGTGCAAGTCTCCTGCTTATTGCAGAGCGCACTCTCCCTCTCTCTCTCTCTCTTTCTATTTTAAGTGTGCATGTGGATTCATTTGAGAACTGATAGCATTCATTTCTCCACTCATCTTGCTCTCCATCTTCAACTTCTTGGAGTACGGGTTGCCTTTAAGCTGTCTCCTCTCAATTAGAAGATGAGGTAAATTTGATTCCAATTACCATTTTCAATTCGCTCATAACACTGTTCATTTCCACTGCAAACCATTTATCTTCTCATCTCTTCTTCTCAAGGCGCTCTCACGGTGTTCTTATCCTTTTTCCAGGACAGAAGTTTCCTTTTTGTGTGGTTCTTCTTCATAAATGTTCTCAACTTTATAAACTGAGCTTAGTGTAGTGC…
>DcWRKY27
CCTATTTCTTCGGTTCCCATCAACTCGTTTTAATCTCCATCTGCTTCATATTCCTCTCTCCTTTTCCATGTCTTCCTCTGCCGGGAGCTTCGAGGCCTCTTCGGCCATCTTCTCCTTCTCTACCCCCCACACAACGTCCTTCTCAGACCTGCTTTGTGGCGCCGACGACGCCTCCACCGCCGACGAAACTTCGAAGTCGGTTAGAGGATTTAGCGACAAGGGAGGAGGAGGAGGAATACCAAAGTTCAAGTCCATAACTCCTCCCTCACTTCCCATCTCGCCTCCTCCCTTCTCTCCTTCCTCTTACTTCGCCATCCCCGCTGGCCTCAGCCCCGCCGAGCTCCTCGACTCACCTGTGCTTCTCTCTTCAAACAACGTAAGCAGATAGAACAAAAAGAT…
>DcWRKY28
GCCGAAGCACTCAGCCCTCTCTCGGCCCCGACCATTTCTTCTTCTGCGTCCCCTTTCTCCTCTTCCTGGTCCTCTCTTCCTTGTCGCCATTGCCAAACCCCAATTCTCAAGCTTCTATCTCTCTCTAGAGCTTGGCTTGTTCAAACGGAATAGGTATTGAAAATATTGCTTCAGTCGCGGTTTCCATCGGCCTCCAAAAGCTTCCATGTCGACGAAGGAAGCGAAGACCGATGCTTCGAGGAAGAAGCCCTCCGGAGAAGTTGGAGGAGATTTTATTCGTAAGGAGACGGCCGTGGCGGTGAAATTGGAAGAATCACAGCCGAAATCCGATCGAGAGGTCGATGGTTCAATTCTGCTCCCCGCACCAGCGAATGAAACCCTAGCCGGGAGAAAATCCTC…
>DcWRKY29
ATGAAAATAAACAGTGATAAGGAAGAAGAAGCAAATGAGAAAAATATAGCTGAAGAAAGGAACGATCGAATGATGGCTATTCAAGAAGATGCTTACAATTGGAGAAAGTATGGCCGGGATTGGGAACACTATATTCACAATATTAAAATGTTTAGGTATGTATATGTATTTTAAATTTTAATATTTACTTATATGAATTTAAATAAACATCAAAACATAGATATTAGCTAGATATGTGCATATATAAATATTATATGATAATCATATAAATATATATAAATATGTGCCTGCAGAACTTATTTAAGATGTAAGAACAAGAATTGTAAGGCGAGGAAGAAGGTGGATTGGCCACCAAATGATCCAAACAACAAAATTATATCGTATGAAGGAGATCATAAC…
>DcWRKY30
TCCTTTGTCATTTATGAGAGAGAAAGATGAATGAAAGAAGATTCAAATAGAGAAGAAAAAACTATTGAGGAGAAGGAACAAAAAAAAAAATAGAGAAAAGATGTTGCCATCAACTGCAGAAATTTCCCTGCGCGAAGGATTGGTGGAGAGTCATGAAGTTCCTATGGATCAGACATCCCACATACGATTCAGCTTTCAATCCTCATCTCTCCCTCCCTTAACTTGCCATCCCCTAGGAATAATCCAAAACAGGTTGTTTGCTTCCTCTACCGACGTTGTAGCTGAAGCTTCATCTTCTTCTTCCCCTCACTTAAAAGAAACAGCACTTCTTTCATCTGTTCCTCTTAGGGCTTCTGAAGCAGCTTCCACTTTGCTCCGATCCACTACAAATCCTTGTTG…
>DcWRKY31
TCTCCAAAACCTAATAAAGTTCAGGTCATGGAGCCTCAGCAGAACTTTCCTCCTATTTTAAGCCAACAAGGCCCACCATTTCCAATATTACCAGAAGCTTCAGGTCTTCATTTCTGCTCGAGCTCGAGCATACTTGGAGGTGATGAGCAGAATAAAGGGAAAGGTAGAGGGAAGAAGGAGAGCAGGCCGAGGTTTGTGTTTCAGACGAGGAGTGAAAGTGATATATTGGATGATGGGTTTAGATGGAGGAAGTATGGGCAGAAGAAAGTGAAGAACTGCAGCTTTCCCAGGTTATTTTTTTTACTCTATATATGAGCATGTTGTTATGACTAATTACTGATTAATTTGCATGCATGAGTTTTTCTTGATTATCCACTGAGGTTTAGGGTGGTTGGTGGG…
>DcWRKY32
AGCATCACCGAAAATGAGATGAGCATGAAAAGAGAGTAGCTTAGATAGAAATGGAGATCAATTTGCTTATCAATGCGCTTAACCAAGGAAACGAACAAATCAGAGAGCTTGAAGCCCAGCTCGATCAACCCAACTCTTCAGAAGCTTGCAAGTCTTTAGCAAGTCAGGTCCAGGCGGCTTTAGCAACCGCGATCTCCATGGCTAAACTGCTCAATCAGCCGGCGAAAGCCTCTGAATCGCCATTGTTGGCAACTGAGAGTCCGAGGAGCGAGAATTCTGAGAAGGTTTTCAAGAAAAGGTATAGAAATAAAGCCAAGTGTTTTAATTAATTTATCTGAATCGGTTTTGATGGGGTGAAATTAATATGTTTATAGGAAGACGAAGACAAGGTTGAACACG…
>DcWRKY33
ACTCCCCTCTCTCTCTCTCTCTTCTGAAATTCTCCGCGTTTCTTCTGTCAGAGGCTACAAAGCTCAAAAACCCTACAAGGAGAGGTAGAGATCGAAGGAGTTGTATGAGAAAGGAGTGATGATGACGGAGAAGATTGAAGAAAAGTTGGATTTTATGACGGGGGCGATCTCTCCCTTCTCCCTCGACGCGATTGAACCCTCTTTTGGAGGAGGATTCTTCGACCTCGCCGCCGACATCGACGCCGGCGACCGTGGATCCTTCGGCTTCGTCGACCTCCTCGGCATACACGATCTTCCCCAAGTTCTGCTCGACACTGAGTCATATGGAGCTTCCGCCGCTCCAGCTCTAGAATCATCGGAGACACAAAACTTCCCGGCGACGCCGAACTCGTCTTCAAT…
>DcWRKY34
AACGCAACCGATGGGAATAATTGTCTAAGCTATGCGTGGAAAGAAACGGAGGATTTTTTCGTTGTTTAGAGAGAGAAAAGTTTCGGGCCCTTCTCACACCTTTGACAAATAGCAAAAGTCCAAGCGGAAAGGATAGCGGTTTCCAGTTTCTGGTTTCCTGTTTCCGCGGGATCCAATGCCCATTTGCTCACACCACTAAAGATATTACCATTCCTACCCCTGGTCGTATAAAGAAAGTTTCAAGCCCAGCTCCCTCTGCCTTCTGCAAAAAGTCAGCGCCGCACTTTGCCCCCTAAGCCGCCCATAAATTCTCCGGCGGAGTTACCAACAAAGTCAACGCCACGCCTCTGTTCCTCCATCTCTTCATCTCTGCGCCTTCTCTGCTTATCTTTTTTTTCT…
>DcWRKY36
AAAAACTAAAAAAACAAAATTTAGGAGGTTTCCTCTCTCCAACCGAGCGCGACAAACAAAGAAAAAAAAAGTTTTGAGCCAGCTGCTTCTATCTCCTTCCGAGCACAGAAAGGATTATAAGCCAATCGCCGGTTGCAGCAGGGACGGTTGGCCGCGCTCGCGCCGGTCGCCGCTTAACTAGATGAGTTTTGTTTTTTTTTATTTAAATATTTACTTAATTTGATCTATAATATTAACTAGATTAAAGAATTTGTTCAGTGTTTTCTCTTTTTTTAGCTTCACCTACTTCCAATCTTCATATATTTCGGGATTTCTTCATCCTTCTTGGATGTATTAATATTTTTTCAGTTTCTAATCCATTTTATCCTTTTCTTTTTGTTTTAGTTTCTGCTTCTTCCG…
>DcWRKY37
TCTCCGTTAATTTATTCCACACCCACATGCCTCTCTCACAATAAATCCAATCAGCAAAGCCCAGCCTTCTCCAGTCACATAGGAGAGAAACTAAGAGCTACCGAGTAACAAAACCAAAAAAAAAAAGCGCAAGGAATGGGTTCCCAAGACGAAGAGATCTTGTCGCCGCCGATCTGGAAGAGCGCGGCCATGAAAGAGCTGGCCCGGGGGCTGGATTCCGTCGCCAAGCTTGCTTCTCTGCTTCAAGCTGCTTCGTCGGAGAACGGTCGGCCGGAGGCTGCGACGGCCGGACTTCTTGCTGAAGAGATTATGTGCAGGATCAGTAAAGCAATGGCTGCGCTGGAGTCTGGGGGGAATATTCCTTCTTCTTGTGTTACTGGTAACAAGGAGGGTGTAGGA…
>DcWRKY38
TCTCTCTTTCTCTCTCTCTCTCTTAAAACTAGACAGCAAGCTCAATTCCTCTTCCTCCCATGATTGGAGATTAAGGAAGCCAAAGAAGAACCAGAAGATCACAGAGCTAGCTTGATTTGCTTTCTGCCACTCCTGCTTAGGTACAGCTACATATAAACTATAGGAGGAGAGGATGATCAGTTATGTATAACTACTAAATTCTTCAATTCTCTTCTTTTCATTAACATTTTCTTCCTCTCCCCCTTCATCTACCAGTACTAAGCAAGATCATGTGTGACTACTTCTGGCAAAGGATGGATCAGAATAACCAAGGAGACCTCTCAGACATCTTCCGAAACAGCAGCAGCCACACCAGCAACGACTCCTGGCATCCACTGCCGGAGCCCGCCGGAGCCTTCG…
>DcWRKY39
AGAACCCCACAGCATCATTTAATTTGGCTACTTCCGGAGGAGAATAATTTCTCCTCTAAAGGTTAAAAAAGGAAAAAATAATAAAGGACCTTATTTCTTGCACCAACGTTCCCTCAGTTGACCCGAAGTTCACAAGCCGGCCGAGCAGGGGTAAAATGGGCAGTCTCAACACCAACGATCAGACGGCCAGCACATGGCCCGGAGTCCAAAGTTCTAACCTATCGGACGGCCAAATAATTACGTTAATAATTCCATTAAGACAAAGTCCAAGGTCTGACCGAAGCTTCTCTCCCCCTTTCGCATCACGAGGTCAGTGTTGTAATCTGAACCGTCCATCCAGCACTGCTCCTTTTTGACTAGATTCTTCTTCCTTTAAATTTATAAAACCAGGCCCTCTTC…
>DcWRKY40
ACATGATCGATCACCTTATTTCCTCTAATACTGTACCTCTAATTAATATATAGATATGAACAACCCCCATTAAAAGCTCCACACCCCCATTCCCTCTCCTCCTCATTCGTTATTCATGGAAGCCAAAGAAGAGCCACAGCTGCTGCTGCTCTCTCCTTCTACAAAGAAAAGGTTGGATCTTTATTACAAAATGATTGATCTATATATGTTTATAGATTTTAATTACGTATTCATCACGGTTTTAATAATTAATTTGGATTAGCCGGCGATCGGTTCAGAAGCGCGTGGTGTCGGTTCCGATGGTAGATGCTGATGGAGGGAGATCGAAGGGAGGCGGCGCCGGCGAGGCTGCGCCGCCGTCGGATTCTTGGGCTTGGCGCAAGTATGGACAGAAGCCTA…
>DcWRKY41
ACTTCGTAGTTCTCCTTCCCTTTCACAACTTTGCTTCAATTCGCGTGTTCCTGCATGGAAAATAAAGGGGGAGGCGGCCTCACGCTTGAACCCAATCCATTCAGAGCTATCAAGCGCAGACAATCAATGGATTCGGCCGCCGGCTTTGAGTTCCCGATCAGCCTAGCTTGCCGCGAGGCCGCTCCATCATCCCATGATGATCAGAAACCCGCTGGAGAGATGGATTTCTTCTCCAGCGAGAAGAAGGCCCGCGTTTCCACTCCTGTCGGAATCCCTCTTGATCTCATGATCAAGAAGGAAGATCTCACCATAAATGTAATTTAATTAATTGCCTCATAGCATGTTAATCGTTATTCCTGCAAAAAAAATCTTTTTTTTTTTAAGGTTATTTACTAACTT…
>DcWRKY42
ACCAAGGGATGAAATACCGATGGCTGCTCTCTTAGAGCCTGCTGAGATGAACAGCCACTTCTCTTCCTTGCAGCCTGCGAAATTGCTGCACAGCAGCTGCGAAGGATCACTGGCGGCAACCGGCGGCGGCGGCGGCAGCGGAGATGTTTTTGATTTCGCGCAGATTGATCAGAGTCAGTTTTTCGATGGCTCGTGTCTCACGGAGGTCGCCGGAGAACTGGAAACTCCGACTTCTCGAATGATGGAGAGCTCTGATCTATACGAGCATGAGATGTACGTTATATCATTTGATTGTTCATTTTGAATTTATATTTATTGGGAAAATATTTCAGACTGTTATTGTTCAGAAGTTCTCAATCAATTATCAAACTATGAAATTTTCTTAAGTTTAATACTGTT…
>DcWRKY43
CAAACCCCACCTTCTATTTAGCTCTCCCTTACTGTATTATTCATCCACAAACAAACCTTAAACAGAGTAATTAAACCTCAAAGTGCAGCCATGGACGAAATTCTTAACCAAGTCCTTCAGGCCTGTAGGCTTTCTCGAGAGCTCGAGTCCTCCCTTCCTCATATTGCGAATAATCCAAACGTCTTACTCGCCTCTTGCGAGCAGGTCTCCCTCGCCTTCAACAAGGTAGTCTACGATCTCCGAGGCTGCTTGGGGGGCTCTTCTTCTTCGTTCGATCCCACAGGTCAGTTGATCATTGGCGAGAGAATAATGGAGGATTGGAGCCATTTGCATGATCCGGACTCAATGCCAACGGGCCAGATGGCCTTTTCGCAGTTTGGATTGGATATTCAGGTAACG…
>DcWRKY44
AATTTAGGAAAATTCATAAGCCTCAAGCATGTAAAAATATTAAAAGAACCTGATAGATCTACTGGAAACAATCCTGACATGACGTCAGCCGGCTATGTAAAACTGATGACGCACCTCTGCCTTCGTCTTCAACGGATGAGCTCGACTCTTATTTCCAAGTTGCTTCCTTTTGCCCTTTCTCATGGCTTCATGGCGTATCACACTATAAAAGCAGCAATAGAGCAACCATACGCCCATTCTCACCAAAGAAGTTTCTTTTTTTTCTGCTTTGTCACCAAGGAAGAGGAATGGCCTCCTCAGAAGCAGAAGGCTCGTTACCGCCGGCGATGGCGCTGGTGATTGATGAGCTGACAAAAGGCCGTCAGTCCGTAGCCACACTTGCTACCCTGCTTTTTGTTG…
>DcWRKY45
GTGCAAAAGCTCGACGCGTCCACTCCAAAACCCGCGAAGTAGAAAGGACATAAAAAAGGACCTAAAAAAAATAAAAAAAGGGAAAGTGGAAGAATAAAAAGCGAGGAGAGGGACTCACTTATTAGAAGCAGAAGAAGAAGAAAGAAATAACACAGCAGAGCAGTTACTCCGTTGCCCTAACTGGAATCTGTAATTCTTCCCGATTGAAATCCTCCGCTCCGGTAATCGGATCTCAACGCGAAGTTGCCGATGGAAAATAAGATCGACTCGACCACCGGCGATCCCACCTGGGACTTCTCCAGTGATGGCTGTGGCGGAATCGCCTATCTGTACGGAGAAGGCGACGGCGGTGGGCATGGCTGGGCCCCGCCGAGGATCCACGAGGAAGAGCCGGACACG…
>DcWRKY46
ATGAATTCTACTACACCAGCAGCTACCTTCTCCTTCTCAACACCTTCGTCATCCAATCACAGCTTCTTTAAAGCTAGTAGGGATCATACTATCAGCAACGTTCATGAAGAGAGGCCTATATCACTTTCTGCAAGGCCAAGGTTTTCAACTGAGTTCAATGGAGAAGTTGGATTAGCTAAGTTTAAATTAGCTCCTCCTTCTCCAGTGCCTATCTCCCATTCTTCCTTCTTCTCTATCCCCGGAGACATTAGCCCGACCGAGCTTCTTGGCTCACCGATGCTCCTTTCATCATCTAATGTAAGTTATTGTAATTGTATGAATGGAACTTTTCTTCAACTTTTGTTGCTGAAAATATATACGTGCATGCAAGCTTATAGGTTGATATCATATTAACTAAAT…
>DcWRKY47
TTCAACACATATTCTTCATGAATACTACCCAATTCTAATTATTAAACCCTGCCTACCTGTCTTCCTTCATCCCCCACCTCTTCTCTGAAAGCTGTAGCAGAAGAAGAAAACCTATTTCTTCCCTTCTTATTGAACTACTAAATCTCAAAGCTATTCTTTGTAGCGATCTAGTGTCATCTACATCAACCACCATGTAAGCAAGCAATTTCTTCATAAGCTTCATCTCTTCCATCCTCTTTTTGTCTCTCTTATTATATATAACAGTTTCTTTACTGTTTTAATAGCGAAGTTCTTATTAAGATAAAACTGTATAATCAGAACCATGTAATCTGAGTACTGAATCATACAAAGTTTGTAGTTTACCTAATCTATATATCCTCTCTTTATCTACCTTAACTT…
>DcWRKY48
AAAGAGTCAACGAGTCTACTCAACTAAAATTAGCTCTATATAACCAAGGCAAAGCAACCAAACAGGTCTTCACCCTCTTCCCCGCTCCTCCAGCAAAAGCTTTTGTTTACAGATTAATGGCAGAACATCCTTTCAGTCAGTCTTCGACTGTCATCGATCATCTCAGTAGAGGTTACGAGCGTCTAACCCAGCTCCTCGCCCTCATCTCCTCTTCACCGGCTAATCCAAGCACCACGGCTCCGGCCATGGTGCTCGTCGATAAGGCTATGTGCTGCATCGCCGCCGCCCTCTCCGAGCTCCAAACCTCCTCACCCCGCAGCGTCGACTCTCCCACCGCAGCTGAAGACCATAGGAATGGTACCGATTCTAAGAAAAGGTAGAAGAACTCACCATTTGAAC…
>DcWRKY49
AAACAGCTAAGTCAAGGATACTTCTACGCTCTCCCCTCTAACCTCTTTTTTTTCCTCTCCGTACCTTCTCGTCTCCTCCGTTAGAACACAGCCCTTGACCGAGAATTCAAAGCGCCTCCTTTAAAAGACCAATAACCTTCGCGTCTTCTTCCATTCCCTCAATCTCTGTCCTTTCTTCCTTCCTGCTTTCTCTTCCACCTCCCCATATCCCCCCAAAAAAGCCAAAAGAAACAGAAACATACCCCTGAAAACAAAATCTTAATTTTTCTTGCCAGTCTTCTCAACTCTATATATCCTTAACCCATCTCCTTCCCTTGATCCCACTAACAAAAAGCTCGAGCCTTGATCATGGAATCCCATTCCCTCAGCCTCGACCTCACCATCGGCATCGCAAAGCAG…
>DcWRKY50
TGCAGATTGGGATTAAGGTGGGAGAGGAGTAACGTCTTCTCCTGCTATTTCTCCCTCTGTAACAAACCGTCGCATCTCTATAAATAGACAAGCCATGCAGGTTAAATTATTTCGGCTCCGCACGGCCTCTATCGAGTATCTCTTCCAGTCTTCAGTTTCAGTATGTCTCATCTTCATCCCCAAATCTCGATTAGGGTTTAGCTTCTTCCTTCGTTTATTTTTTTGGTTCTCTACTCGTTTAGTTATCTGATGATTTGTTTTCTTCTACTCGTTGGTTTCTCTGATGGTTTGCAATATTTAAACAAATCAGTTCTCTCCGCTGCTCTCAGGCATTGCAATTTTAACTCTCGTTACTCATCAACCATTTGTTAATTACGTGCTTGCATTTTGTTCTGAAAA…
>DcWRKY51
CTAAAGGCATATCCCCACCCCTGGCCCTGACCTCTCTTATCTCACTACGAACCTAAAACCCACCTCCTTACTCCTCACTCTTTTTCTCTCTCTCTCTTCGCTCAACCTTCCTTCACTTCTCTTCTTTTTCATCCTCAAGCCAAAATTCATGTCGGGAGAGAAGCTAGGGGAGCTCTTCCAACATGACAGTACCATCTTCGACCCATACTCCCTTTTCTCTCTACGATCTGGGGGGCCGCAGGGGCTTGAATCTGGCCTGCCACAATTTTCAGGCTTCTTAGATTACCTACAAAGCTCCACCGACTTTGGCTTCACGAGCTCGTTATCACAGGAACCTTTCGGCCTGATCGGAGATAGGCATAAGGTCTGCAAAGCAGAGCCGAGAGCTACTGAAAACGT…
>DcWRKY52
GCACTGGCACCTTAGCCATCAAAAAGTCACAGAGCAATCTTAGCATTGGCGACTGAGGACCAATTCAAGAAAAGAAAAAGGTTTGAAATAAGCCAAAACTAGCTCTGCCCTTCCATAGTCTCAGATCGAAGCGCGTCATCCCTGACTTTCTTCAATGTTATAAAGCCAGATACTTTCCTCAGTCCAGCTCCATCACTCACCCCAACGACCGACCTCTCAGTCTCCTCTTTCCAGTTTCAACTTCCAAAGTGTCCTCTGCTTAAGATCAGATATGGAGAGCGGCACCATATCGGTGCTCGATGAGCTAGCTCAAGTCTATGAGCTTGCGAGGAAGCTCAGTGACAATCTCCACCAACCATTACAGATTGAGCTGTGCAGAACAATTACAGAGGAGATCAT…
>DcWRKY53
TTTGCCTGCCCTTCCACCCACCAAATCTATAGACCAAAAAATCACCTTCTGGCTGCCATT AGACTTCTAAGTTCCTTCTTCAAGCCTATCCTTTTTCTTTCTCTTTTTCCTCTCTTCATT TCTCTTCCAACTTTCTTCTTCTTCTTCTTCTTCAAACCAACGTCATGTCTGGTGATAATA AAGAATTCTTTCATTATGAAAGCTTTTTTGATCATAATTACCCATTCTTCTCTCAGCACT CTGGCGGAGGCTCCGGCGATCCTCAAGGTTTTGAGGCTCCACCGCTACCTTATGGAGGTT TCACAGAATACTTGCAGAGCTCTGCCGACTATGGCATGCTTTCAAAAGCCTTCGACTTGT CTTTCTCAACAAAGGAAGAAGCTTTCGGAGTAC…
>DcWRKY54
CCTGAGAAAGCAGATTAATTAGAGATAAGAGAGAAATTAAAAGAGAAGTGAGAGCTTAATTAGCTCGCAAGAAGCTTGCAAGTAGCAATGGAGGCTGTGAAGAAGAGGCCTCTAGCAGCCAAGGAACCGAGGAATGAAGTTGATGGAGGAGGAGAAGCTGATCAGGAGAGATTTATCAAGGTCTGTTAATTATTTTGTGATATATAAATATTCACCTGCCACTTCCTCTTTTTCAAGATCTTTTTAGTCTTAATTCTGCAAGAAAATATTTTTGATCAAAATATTCTAATTATTTTTTGATCGAGAGTAATCTAAAAACCATTAGATCTGCTTTGAAATAAGAGTAAGATATGAGAAATCAAGAAAAATTTTAATTTCACTCAGTCCATCATCCGATAA…
>DcWRKY55
AATATTCAAAATGCTAAAACAAAAGAACCCAATTTTTCTCAGTCAAACTTCCATCTCCCCCTTAAAACCCCCATAATCACTGCTGCAATGCTTATCTAAACGTTAAGAATTCTCTTCACTTCAAAACTTCAGTTTTGGCCTCCTGTTTCAGCTTGACAAAACGGAAATGGAGAAGAGCCATAGCGAAGACTTAAAAATGCTTATTGATGTACTGAGAGAAGGCAATGGCCATGTAATGGAGCTTGAAGCACACCTTTATAACTACGAGACCTTCTCTTCTGAAACTTGTTTACTGTTATCGAGTAAACTACAATCTACATTCGCCACAGCCATCGCCATTATTAAGCTTATGGAGCAGAGGGGCTTACCGTCACCACCGCCGTCTTCGGCCACTGATAG…
>DcWRKY56
CATCATACACCCCCATCCATCTCCCTCGTCTTCTTCTGTTCCTCTCTCTAGTTTAAGCTCTTTCTTTATGACATTTAGCACTTGAATTGCTGCAAGCTTCATGTGAGATGACACGAAAGAAATAAAGTTGAGAGAAGAGCCCATCAAATAACAATGGATGGGTTTCCATCAAAACAACTTATGATGGATGCTTCAGATCCAAATCGAAAGTGAGTTCCTTAATTTACATTTATGGAATTTTCTTGTAAAATTTTCTTGTTTCATCCATAATTATCTCCAGTTTTTTTGTTGGTTAATATAGGAAAATGGCTCAGAAGACGGTGGTTATAGTGAGAGCTGAAGCCAAACTTGGGAAGCATGGAGGTGAGGCTCCCCCTGATTACTGGTCATGGAGGAAGT…
>DcWRKY57
CAAAGGGAAACTTTCCTCCTCATTCACTAAATGATCAGTCATTGATTCCTCTCTTACAAAGTTCATAAATTATTCACATAATTTCTTCCCAGCTAGCTCAACAATCTTAACAATCTACTTTTCTAAAAGGTAAATGTCATTAATTGGCTGACCTCATATGCATGTGATCATCTCTCTCTATATATATAGCCCCTTCAATTTTAATTTCTTCTTCTAACAAGCAAAGTTTCTTCTTCTTCTTTAAAAGCTGTACTAGGATCCCAAACACTATTCAATTCTTCTTCTTCTTCGTCCTCTTCTTTCTTCAAGCTTCGATTATATATATATCCTTTGTTTGTTCTCCTGGGTGACTACCGTTGATTGATTACCATCGCCATGGAACCTGCAACTTGTCTCGGA…
>DcWRKY58
ACACTCAATCATCCCCAAACTATCTTATTAATGGAGAATTACAATCTACTCCTTGCTTCAAATCATTCTTCTTCATCAAACAATAGCTATCTCCTTCAATCATCACATGCAGATCCCTCTGTTCTTTCTGAGTCGCAGGAGGAAGAAAAGAAACAGGAGAGCTACGATGAAAGACCAGACAAGGAGAAGAAGAAATCTACAGCCAAAATAGCAAACAAGATTAGGAAGCCCCGCTTTGCCTTCCAGACGAGGAGTAAAGTCGACGTACTAGATGATGGCTATCGTTGGCGTAAATACGGGCAGAAAGCAGTTAAGAACAATAATTTTCCAAGGTTCGATTTTAATGGCGCTCTCCTCCTCCTACTTAATTATATCATTATAGCAAAATCTTCCATTATC…
>DcWRKY59
CTTCGGATCGACCCCTGCTATCTTCCTATCTTTACCTTTCCCTCCGCTCCACTGAACCTGTACTTCTTTCGTCTCTCTATCTTGCTCTTGCCCAATCGAATAATGTCGGAGATGTCGATCTCCGGCGCGGGAGATCACGTAGCCAGCTCGATCCCGCCGGAGATATCAACGACGTCCGCTGGAGCGAGGTACAAGATGATGTCGCCAGGGCGGCTTCCGATAACGCGATCGCCATGCCTAACGATCCCACCGGGATTCAGCCCCGGTGCGCTGCTCGAGTCGCCCGTTCTGCTCACGAACATGAAGGTCTTAGATCTGACTTATAGTAACTGATTTCATGGTGTTAATCGGTTTTTCTGTTGTGTAGTTCTAACTTTCCGAAACCCTTGATAAACCCTT…
>DcWRKY60
GTCAACGACCTCATTTGCATCTGAATTCGTTTGGAGGGAATTTACCTCCATCTGATTCTCGTTCCTCTCCTCTCTCTGGCCCCCGAACTTCCACGCCATGAATTCTTCGACAGCTCTCTTCACGTTGCAAGCTTGATACTAACGCTTTAATCGAACAAACCTGATATACTTCAAAGAGTTCGATGCGAAATCTTGTGAAAAGTTTGTATTCTTGTTTTTTGGGATCTCGCGATTCCATGAGTTAGAGTTCACAGCCCCACCAAATCCAATTCGATGGCGGAAGGCGGCGGAGGCGGGGGAGGCTTGGCAGCACCGGTGGAGGAAGGGGCAAAGCGGCCGTCGATATCGCTTCCGGCGCGGTTCACGGTTGAGAGCCTCTTCCGTGGTGGGGTCTCAGAG…
>DcWRKY61
ATGAGTAAATCCTTCTGCTATTAGTGATTTCTTCAGTTCTTCTACCTCCCCTGCTCTATTCACAAGGTTGGGAGATGGAGAGCTGCTTAGTTACCAGCGACATGAACATGCTAATTAATGTGCTTAACCAAGGCAACGAGCACATGAGAGAGCTTCAGGCCCAACTCGACCAACCTTTCTCTGCTGAAGCTTGCAAACTGTTAGCAACCAAGGCTAAGTCTGCACTATCATCGGCCATCTCCTTGGCCAAACTACTCGAGCCGAGTTGCCAAAGACCAACCGGCTTCGTCGACTCGCCGCCATCGGCGAGCGATAGCCCGAAGAGTGATAGTTCTGATAAGGTTTTCAAGGAGCTGGAACGCAGAGAGATGTGCAAGAAGAGGTACTTGTTATATCAGT…
>DcWRKY62
AGAAGTTATTTCAGATGTGTGAACAAGACTTGTAAGGCGAGGAAGAAGCTGGAGTGGCCACCAAATGAACCAAACAACATAGAAACAACGTATGAAGGAGACCATAACCACAGAGATCGTTCAGAGAATGAAGAAGCTGGAATTGCAGCTAATCAATATGATTTAGCTACGCAGATGTTTGGATCTGCAAGGACTTAATTAGCTTGTTTTACATTTTTATAGTAACTTTATAATTCAATAATAGAGGGAATGATGTGTAATGGGTACAATTTTGTATTATGTGAAGGTTTGCTATCTACCTTTCTCTATCATCTATCAAGTATGATGCACATGGTTTCAGACTGATCAATTTTAGAGATATTTGGCATATAAATAGTAAATTATATTTA
CDS sequences
>DcWRKY1
ATGAGAAGGCATCTGCATGGTGGATTGGTTGATCAAATGTCAGAGAATGGCGGCGCTGTTTCGTCGGCGGCGGAGGTGAACCGGCCCTCGATATCACTTCCTCCGCGTTCCACGGTGGAAAGCCTCTTCCGCGGCGGGCCAGCGGAGGCAAGTCCCGGTCCGATGACGCTGGCCTCGAGCTTCTTTGAACCAGAGTCCGAGTATCGATCCTTCTCGCAGATCCTTGCTGGCGCTATGGTATCGCCGTCGGTGTCGACGACGGCGTTCGATGCTCGTGGAGGAGGTGGAAGAGAGCGAGCGAGCTTGAATTTAGGGCATAGCCGGCCGATGAATTTGATGGTGGCGCCGTCGCCGTTATTCACGGTGCCACCTGGACTCAGCCCTGGCGGTTTGCTCGAT…
>DcWRKY2
ATGACTCCCTCTTCATCAAGCTTCGTCACGTCTGAGAACTCAGTCCCCATCCTCCCCTTCTCCACTTCGTCATCTTCCCAGCTTAACACGTTTCTCAGAGCCAGCGAGGCAGTCGGAGAGGAAAGGTCAACCTTTCGTTCTAGTAATGGATTCAAGTCAACTGTGACGACATCTTCGCTGTTTCCAAACGCTTCTTCTTCTTTTTCTCCTCCTCCTTTCCTCTCCCTTCCCGGCGGTCTCAGCCCAGCCGTATTCCTCAACTCCCCTATTCCTCTCTCTTCTTCTAATGCACAGATTTTAGCATCTGAAGCAATTGGGAGTACTTTTCCTACGCAAACCATTACTTGGACGGGAAACAATACTAATTATCTGCACGAGTTAAAGGAAGATCGATATCAT…
>DcWRKY3
ATGTGTGACTACTTCTGGAAACGGTTGGAGAACAGCCAGGGAGATCTCACCGACATCTTTCAAGGCAGCCGCGGCGCCGCCCTCGCCGGCTCAGCGGTGGCTGCCGACATTCCAACCACCATCACTGATCACACCTGGCAGCCATCTCCTGATCCGGCGACTGCTTTGCCATTGCAGAATAACTGTTTCTTAGACAACTTTGCCAACATCAAAGACCCGATGTTGCACGAATTGGCGGGAACGGGCTTCTTCGGCTCATCGGAGAAGACTGCACCCAGCAACAACCTCTCAAGCATGGCTATAACAGTGATCCGGCAGCCGCCGCCACTTGTAGGACTCACTGATACGATGAAGGTTGGCGGCGATGTGGCGATCTCTTTGCCTCAAACGCCGGCGGTC…
>DcWRKY4
ATGGTAGCAATGAAGGCCAGAATGGATCGACTGGGGGAAGATAATCAAAGGCTTAGAAACATTTTGATTCAATTGAACCGCAACTACAATTCTCTTAAAATGAAATTACTTGCAGCAATGCAGCAAGATAACAACAGAAATGGAGGTACAACTGTGGCTAGGCAGTTCATGGACCTTGGCCCTGGGTTAAAGGCACCGGCGGCGGGGATAAATGAGGATTCTTTGACGGAGAGAGTGAGCCATAGGTGGTTGGAATCGCCGGCGAGCGAGTTGGAGGAGGCAGGTCATCATGACTATCTTCTCAAGAAGAAATGTTGCGGTGATCATGACGGAAAGGGGATTGTTTACATGGACCGTGCGATCAGGCGCGATGGCAGAAGCGGCGAAGGAATGTTCAGA…
>DcWRKY5
ATGAGAAGGCATCTGCATGGTGGATTGGTTGATCAAATGTCAGAGAATGGCGGCGCTGTTTCGTCGGCGGCGGAGGTGAACCGGCCCTCGATATCACTTCCTCCGCGTTCCACGGTGGAAAGCCTCTTCCGCGGCGGGCCAGCGGAGGCAAGTCCCGGTCCGATGACGCTGGCCTCGAGCTTCTTTGAACCAGAGTCCGAGTATCGATCCTTCTCGCAGATCCTTGCTGGCGCTATGGTATCGCCGTCGGTGTCGACGACGGCGTTCGATGCTCGTGGAGGAGGTGGAAGAGAGCGAGCGAGCTTGAATTTAGGGCATAGCCGGCCGATGAATTTGATGGTGGCGCCGTCGCCGTTATTCACGGTGCCACCTGGACTCAGCCCTGGCGGTTTGCTCGAT…
>DcWRKY6
ATGGAATCTATGGCCTCCTCTAAAACCACCATCATATGGAATCTATGGCCTCCTCTAAAACCACCATCATTGATGAAGAACAAGTCCAGGAGCAAAATATAGTTGTTGCATTCAGTAATGGCCTTTTTGTTATCCCAGAAGATGATTACAAATGGAAGAAATATGGGCAAAAGTATATTAGAAGTATGCAGAAGAATAGTGATGAAGAACAAGTCCAGGAGCAAAATATAGTTGTTGCATTCAGTAATGGCCTTTTTGTTATCCCAGAAGATGATTACAAATGGAAGAAATATGGGCAAAAGTATATTAGAAGTATGCAGAAGAATAGATGTGTGAACAAGAACTGTAAGACGAGGAAGAAAGTGGAGTTACCACCAAATGAACCAAACAACATAGATA…
>DcWRKY7
ATGTTCGCGATGGAGAAGAACGATGACGGCTGGGATCTGTTTGCTGTGGTTCGGAGCTGCCGCGCTGCTTCACAACCGCCGCCGCCGCCGCTCCCGACTGCAAAGCCAGCGGAGGCACCGTCAACGAGCTTTTACAATGAGGTCGAAGAGTTCTGCAAGCCCTTTTTCTCTATGGTTCAGCAGCCAAAGCCAAAGCCGTCGACTTTGTCCTGCTCTTCTTCTCTCGCCGGAGCAGCGGCGCGGGCGGCGCCGAGGCGGCCGGTCTCCCAGACGAAGTACCGCTCGAAGAAAAGGTGGAATCAGCAGAAGCGAGTGGTCTGCGAAGTCCCTGCCGACGGGCTCGCCGCCGACATGTGGGCGTGGAGAAAGTACGGTCAGAAGCCCATCAAGGGCTCGCCT…
>DcWRKY8
ATGGAACAGTACTTGGAAGCAGGAGATTTGCCGCCTTTATTTCCTGACCACAATTACTTCTCACCATCCCCTCTTCTTCCTTCAGACTTTTTCCATCAAGAAGCAGCTTTGCCTCCCTCTGCTCTCACACCGCCGCTTCTTCTTCCAAATGGAATAAGTGCCTCGTTAATGGAGGAGAGAGAAAAGCTGAGGGAAGAAGGAGAAGGGAACGTTAATGGTGTGGGAGAGAGGAGGGAGAAGAGGAAGGCGGTGAGTGGGAGAGGGAAGAAGGTGAGTCGACCGAGATTTGCCTTTCAGACGAGGAGTGCTAATGATATTCTTGACGATGGGTACAGGTGGAGGAAATATGGACAGAAGGCTGTGAAGAACAGTATTCATCCTAGGGAGAAGAGGAAGGCG…
>DcWRKY9
ATGCTTATAAAGTCGATGCTATGTAAGCCAATAATCCGATGTACCAGGAATCGGTCACTGGATACCAGAAACACGCGGCCTTCTAATACGACTGCCAAATCAACTCAAATCTCTCTTACAATTATATATTTCTCTGCCTTCAAGCCTTATATTCGAACGCTGCATGTTCGCAAACGAAAGAGGCCTCATCTTTTCAAGTTGCAGAGGACAATGATGGAGAGCGGCACAGATATGATGGTTTCTGAGCTGTACCAAATCCATGAGCTAGCGAGGAAGCTCAACGAGAACCTTGAACTTTCGCATTATGAAATCTGCAGATCACTTGCAAAAGAGATCATCTGCGCTATCGAGAAGACTATCTGCACGGCCAAGTCTAGTAGCACTGGTGAAACAGAGTTA…
>DcWRKY10
ATGGAATTGCTTGACTATGGAGTTGTTGCCGCCGCAATGACCAACTTCCCCTCCCTAAGAAGCGGCGGCGGCTATTCAGCTCAGAACTTTCAAATGGACTATGATGATTCTTCTTTCGATCTCTCCGACTATTTCCTTGCCGATGTCGATCCCGCGGCAACACCGGCGCAGCAAGAGCTTCCTGCGGCTGTGCCTATGGTCCCTTCCTCCGAACAAAATTTGGTCCCTCCTGCCGTGACGGGGAACAATATCAGAGATGCATTGCCACCATTGCCACGGATGGAAGAAGGTTCTCGCATCGCATTCAGAACTCAGACCGATGAAGAGAATTTAGACGACGGCTTCAAGTGGAGGAAGTACGGGAAGAAGTCAGTCAAGAACAGTCCTAATCCAAGGAAC…
>DcWRKY11
ATGGCGGAAAACATCAGAACAGAAGCTACAGGTCATACAGAAGCGAAAAGGCCTTCAATTTCTCTTCCTCCGCGTCCCAGCGATGAAAGCCTCTTCCGCCTTGAGCCTGCGGAAATGGCGGAAAACATCAGAACAGAAGCTACAGGTCATACAGAAGCGAAAAGGCCTTCAATTTCTCTTCCTCCGCGTCCCAGCGATGAAAGCCTCTTCCGCCTTGAGCCTGCGGAAGCAAGCCCTAATCCGATGAACTTGGTTTCGAGTTTCTTCTCCGAGGATCCTGAATCCGACTGTCGTTCTTTCTCGCAGTTACTCGCCGGCGCGATTACGTTGCCGGAGACGAGGACGACGGCGGAAGCGGCGACGGGGGAAGGGAGAGGAAGAGGAGGCGGTTTGAATTTA…
>DcWRKY12
ATGCTGAAGAAAGCTTCGATAACGATGAACAAGCAAGAAGACATTTCCACTAAGAATTACTTACTTCCTAACTTCACTAATGGATTCCCAGGGTTCAGAGATAGCATTAATACTACTATGAAGAAAGTAATGGAAGGGGGAAATGAGGAAGAAGAGAAGAATGGCAGCAGCGTTGGGAAGAAGAAAGGGGAGAAGAAGGTGAAGAGGCCGAGGTTTGCTTTCCAGACAAGGAGCCAGGTTGATATTCTCGACGATGGCTATCGTTGGAGGAAGTATGGCCAGAAAGCTGTCAAGAATAACAAGTTTCCCAGAAGCTATTATCGTTGCACGCATGAAGGTTGTAATGTCAAGAAACAAGTTCAGAGACTATCGAAGGATGAAGGAATTGTGGTTACGACA…
>DcWRKY13
AGGGGTTATTACAGATGTAGCAGTTCGAAGGGCTGCCCGGCAAGAAAACAAGTGGAGAGAAGCCGTGCGGACCCCACCATGTTCATTGTCACCTACTCCTCCGAACACAACCATCCATGGCCGCCGGTCCACAAGAAAACCAAGCCGGCCGAAGAGCCGAAACCGGTTGAACCAAGCGTTGCCGAGCCGGCCTCGGATCCCGAGGAGAAATTCTCCGACCTTATCGGAGAAGAACCGTCGCTATTGATTCACGACGATTTTCGCTGGCCGCCGTCGAATTCTTCAGCTACTGCCGACGAAGACGACGGCCTCCTCTATGGCCCGCTGTTCGTAGGAGCTCCTCTAAGTGATGATTGCGATAA
>DcWRKY14
ATGGCTGCACTGCCAAGGACTCACACTTCGGACGCCATCGACCACCTCAGCAAAGGATACGAGCACCTGACTCAGCTGCGCGCCCTCCTCTCGTCCTCTCCGGCCAGAACAAACACAGCGGCAACGGCCATCCAGCTCCTGGATAAGGCTCTGCACTGCGTTACCGCCGCCCTCTCCGAGCTCCAAATCAGCTCATCCAGCCATCATGCCTCCTCCATCGAAAACAATATGAATTGTACTGAACCTTGCAAAAGGAGGAGAGTTCAGCGATGGACAATATTGACCTCGGTGCCACATTTTGATGGATATGAATGGCGTAAGTACGGGGAGAAGAACATACAGGGATATAAGTTTCCTAGAAGCTACTACAAGTGCACTCATAACAAAGATCAAGGTTGC…
>DcWRKY15
ATGGAAATATACAATACAACTAGTTTTAGATTTCCACCAAATATTGTCTCGTGGCTTCTATGCTTCTATCTGAAAGAAAGAAAATCTCATTGTAGAGAAGAACAGAAGTCATGGTCCATAGTCACACCCGCTCCTCATTTTGATGGCCATCAATGGAGGAAATATGGTGAGAAGCATATTAGCAATAGTGAATTTCCAAGGAACTATTACAGATGCAGCCATTTTAAAGAGCAAGGATGCCATGCAACAAAGACAATTCAGCAAAAAGAAGGCAATGATGAGCCGCCCAAGTATATTGTAACTTACAAAATGCATCATACTTGCAAGTCAATGGTGCCCATTTACTCTCTTTTTCTTGAATCTACAACACAGAGTGCCCCAATTATTAGCTTTGCGCCA…
>DcWRKY16
ATGGAGGAAACACCTTACAATCACTCTTCCACCGCCATCGACAACCTCAGCCAAGGTTTCGAGGGCCTGACTCAGCTCCGCGCCCTCTTCCTCGCATCTTCTCCGGCCAAACCAACCGACAAAACGCTGGCCATCGGCCTCCTTGATAAGGCTCTTCGCTGCATCACCGCCGCTCTCTCCGACCTCCAACCCATCTCTCCCACTGTCGCCGTCGAAGACAGAAAGAATGATACTGATCATAAGAAAAGGAAGAGGGTGCAGTCGTGGACGATTATGACCTCTGTGCCTCACTTTGATGGCCATCAATGGCGGAAATATGGGCAGAAGCGCATTCACAACTCAGATTTTCCAAGAAGCTACTACAAATGCACTCACAACAAAGACCAAGGTTGCCAGGCA…
>DcWRKY17
ATGGCTTCTTCTTCTGGGAGTGTAGAAGCCTCCTCCGCTAGCTTTTCCTTCGCTTCTCCTTACGAGGCTTCATTCTCCGATCTCCTCGCCGGCGAAGGTTCCGCCAACGATAGACTGACGGGATTGACCGTTCGAGGATTTGGAGATAGAGGAGGAGGAGGTGGAGGAATACCCAAGTTTAAGTCGATACCTCCTCCTTCTCTTCCTATATCGCCTCCTCCGATCTCTCCTTCCTCCTACTTCGCCATCCCTGCTGGTCTCAGCCCAGCGGAGCTCCTCGACTCACCCGTCCTGCTTTCTTCAAATAACATGGCTTCTTCTTCTGGGAGTGTAGAAGCCTCCTCCGCTAGCTTTTCCTTCGCTTCTCCTTACGAGGCTTCATTCTCCGATCTCCTCGCC…
>DcWRKY18
ATGGCCGGGATAGATGACAGTGTCTCCATTTTCGCAGATTGGGCAGCTTCCAATCCCAGTCCGAGAACATTTATATCAAAATTTTTCAATGAAGATACTTGCTCAAGACCATTTCCTGACCTAGGAGATAATACACATTTTGGCTTTGCGGAGCCTGAGAATCACAAATCAGCAATGGTTAACAATGAAGAAGTGGAAAAACCTGCTTTGGTTCACTCCAGTGACATCTTCTTGGAACCAGTTCAGTTTAATGTTTCCAAATCAAGCTCAAAAGGGGCTTTAAGTGAGAGGATGGCAGCTAGGGCTGGTTTTAGTACATTAACGGTCAATACTAGCAGAAATGGAACAGAGAGTGTGATTTATTCACCTTCAAATAAGCGTTGTTCGTATGTGTTGCTT…
>DcWRKY19
ATGAATGAATTAGAAGAGCTGAATAGGGTTGAGAGGAGCATAGGAGATCAGACAGGGGATGAATTTACCATGCAAGAACTTCTCTACAGTTCCGATTTGCCCTTATTGCCGCCATGGAAATTTACCGAGCGAGAGCCACTTTCACCTAGCAAGCTCATATCCAAGATGCTTCATGGCAGCCCAATGAAAGCCCGCATGTCGATGAGTTGCAGCAATGGAGAGTTCGATGGTCTCAGCAATTACAGACCAGCGATTGCACTGCCTGAGAAGGGGCTGACTGCTAAGATGGAGAACAAGTATACTCTCAGAATTAAGACATATGGGATTAATGGAGTTGCAGATGATGGCTACAAGTGGAGGAAATATGGTCAGAAATCTATCAAAAATAGCCCAAATCCA…
>DcWRKY20
ATGGATCCGTCCCCTCAGCTTGGGTGCTCCACTGTAAATCTTGACCTCAGTGTTGGACCAACCAACTTCCTTATCGAAGCTCCGATGGATCCGTCCCCTCAGCTTGGGTGCTCCACTGTAAATCTTGACCTCAGTGTTGGACCAACCAACTTCCTTATCGAAGCTCCGATCTGTTCGAGAACTTTGGCGACCAATCCGATACAAATTCGAAGGAATTCACCAAGTAGAGAAGAGATCTGTTCGAGAACTTTGGCGACCAATCCGATACAAATTCGAAGGAATTCACCAAGTAGAGAAGAGCAGGCTGAAGATATGAAGTTGAAGGTACAGAAGTTGAGTGAAGAGAATAGGAAGCTGAATGAGAAGCTGAGTGCCATGAGTGTGAACTACAGCAACCTT…
>DcWRKY21
ATGGAAACATATAGTATAATATCTTCTTCCTCCTCTACTTGTTGCGCTCAGCACAACTATTCTCCTGGCCATCTACAACCTCTCACAGCTGAAGCGATCCAGATGAATAACACTTACGAGGGTCTGTTTAGAGCTACAAAGAATTACCTTCAAAGTGATCAGAGCCATATCAGCTCGACTTCTGAGCTTTCTCATGAAGTATTGGAGGCAAAGAGCATGGTTGTGGCTCTAAATAGTGGTGAGTATAGTGCAATTACTTCCGAGCACAAAAGTCTTAAGATGGATACTGGTGATGATATAATTGACCATCATAGAAATGGTCATAAGAAGAAGGCCATATTTGATGTGGAAGGTGATGATGAAGATGATAAAGGGAGGAATGAAGTTAGTGGTGGGAAG…
>DcWRKY22
ATGGCTGTTGATCTGATTGGCTACGCAAAGATGGAGGATAAGATGTCGATTCAGGACGCGGCGGCTGCGGGTTTCAGGGGAATGGAGAACCTCATCTTTCATCTCAACCGCCACCAGCATAAATCTTCGGTTTCTTCTACTTCTGCCTCGTCGGAAGCAAACATCGACTGCCGGGAGATCGCTGAACATACCGTATCCAAGTTCAAGAAGATGATCTCTATACTCAATCGCACCGGCCACGCGCGATTCCGACGCGGCCCAGCAGGTGTTTTCGCGTCATCTGTCGTCACAACCCCGCCGCAACCGTCTGTTTCGCTCCATCCGACCCCGGCGATGACGGCCCCTGTCGTTCAGTTACAGGGCCTAACGCTCGATTTCACCAAGTCGAGCCCCGTCAGC…
>DcWRKY23
ATGGCTTTGAAAGCAGGAAGCTTATTAGTTCCTTATGCCCAGTCCATCTCACTCTTAATAAAGCTTATTAGAATGGAGGATATGTTGGATGAATCAGTGGCCAAATGGCTTGAAAGTCTGGAAGAAGAGTTCAACATGCAAGATGTCCTCTTTCACACTGAGCAAGTCCCTCTAATGGCTCCTCAGCGCAGAGCAACTGAGCCTAAATCAGAAGTTCGCAGTGCAGAATTAGTAAACTTGCTCATCTCCAAGGTTTACTCAGGCCCAACAATCGGCGATATCGAAAGCGCACTGAGCCTGAGCTGCAGCGATGACAGTGGCCGGAACTACAGATCGGCGTTGCAAGAGAAGGGGTCAAGTACTAAGATGGACAAGTATACGCTCAGATTAAAAACCTGT…
>DcWRKY24
ATGGAGGAGGTGGAGGGGGCTAATAGGGCGGCCGTGGAAAGCGGCCACAGACTTCTTAGCTTGCTTGCGTCGAAGGCTGAAGATGAGGTCCAGCATAGAAGAAACGTAGCCGCGGAGACTGGGGAAACTGTTTCCAGATTTAGAAAGTTGGCTGCTTTGCTTGGGAATGGTGTAGGACACGCGAGAGTAAAGAGGGCGAAACTATCTCCGCAACAAACTCCATTTTGTCATCAAAAGCTCGTCTTAGATTCCGCATTAGCCGCAAAGGCCAGTCCCAGTGCCAATTTGTTACCAAGAACGGGAGATTTGGACCGAAGAATCTTTCTTGAGAACAAACCAGTGCCGCAAATCCATTCAGCTCATCCGAATCCTGTCCAACTTGCCACGCAGTTCCAATAT…
>DcWRKY25
ATGTGTGACTACTTCAATCGAAGGATGGAGAAGAGCCAAGGAGACCTCGCCGACATCGTCCGAAACCGAGGCCTCATCAGCCCGCCGGAGTCCGCCAACGAACTGCTCGGCGCCGCCAACAGTTGGCAGTTTCTTCCGGAGCCATCCGCAGTCTTCCCGAGGTTGGATGACAAAGTGTTCGGAGGAGACTCCTTGGCTGATGCGGCAGACCCACTGCTCCATGAATTGGCTCGAACAAGCTTCTTCGACTCAACAGAGGCCAGCGGCGTGCAGAAGAAGATGCTTTGGGAGGAAGGAAATCGGCCCAACGGAAGTCTGCTCGCAAGAATGCCTCAGATTTCTCTGGGGAAGGGAAAGGGGTCACCGGTGATCGGACCCCCGCAACTATTAGCACCCGGG…
>DcWRKY26
ATGCAAGATAAAAACAAGAATTCCTGTGCCAATTTAAGGAAATCTCCCGAGCAGCTTGCAGGTTCCAGTAGTGCTTCTCCAAGTATAATTTCTGAAATAGCTTTCAAACCAAAGGCTGTCAGGTTGAAACCTGTAGCTAATCTTTCATCTGAAATAGCCTTCAAAATGGCTTTGGATATGGAATCAATTGATATATCAAAAGAAAACTCAAAAACTATCATCTTGTACAGACCAATTGCTCAGGTTGTTCCAAGCTCAGTGTTGCTGAAAAAATTGTGTGATGCATCAGTTCAAGCAGCTTCAATGGCTTTGGATATGGAATCAATTGATATATCAAAAGAAAACTCAAAAACTATCATCTTGTACAGACCAATTGCTCAGGTTGTTCCAAGCTCAGTG…
>DcWRKY27
ATGTCTTCCTCTGCCGGGAGCTTCGAGGCCTCTTCGGCCATCTTCTCCTTCTCTACCCCCCACACAACGTCCTTCTCAGACCTGCTTTGTGGCGCCGACGACGCCTCCACCGCCGACGAAACTTCGAAGTCGGTTAGAGGATTTAGCGACAAGGGAGGAGGAGGAGGAATACCAAAGTTCAAGTCCATAACTCCTCCCTCACTTCCCATCTCGCCTCCTCCCTTCTCTCCTTCCTCTTACTTCGCCATCCCCGCTGGCCTCAGCCCCGCCGAGCTCCTCGACTCACCTGTGCTTCTCTCTTCAAACAACCGGCTTCTCCCTTCTCCAACCACTGGGACTTTTCCTCTCAAAGCTTTTAACTGGAGTGGTAATTCTGGTAACCATTATGAGGACAAGAAA…
>DcWRKY28
ATGTCGACGAAGGAAGCGAAGACCGATGCTTCGAGGAAGAAGCCCTCCGGAGAAGTTGGAGGAGATTTTATTCGTAAGGAGACGGCCGTGGCGGTGAAATTGGAAGAATCACAGCCGAAATCCGATCGAGAGGTCGATGGTTCAATTCTGCTCCCCGCACCAGCGAATGAAACCCTAGCCGGGAGAAAATCCTCAGCCGCGTCACCTATCGTCGCTGTTCCTAGCACGTCCGCTGGAGACTGCCGCTCGTTCTTGCAGTTGCTGGCTGGGGCCATGGCATCGCCTGCGGCGAGCTCTCGCCCACCGCCACTTCTTGCCGTGCCAATCGATGCTCCCCGGGTTCCTGTGGTTGCTGTGCCGTGTTTCTTAGCACCGGCTGCGCTGTTGGAGTCACACGGC…
>DcWRKY29
ATGAAAATAAACAGTGATAAGGAAGAAGAAGCAAATGAGAAAAATATAGCTGAAGAAAGGAACGATCGAATGATGGCTATTCAAGAAGATGCTTACAATTGGAGAAAGTATGGCCGGGATTGGGAACACTATATTCACAATATTAAAATGTTTAGAAATGAAGAACAAAATAGGGTTGTTATCCCAGAAGATGATTACAAATGGATTAAATGTGGACAACAGAATATTAAAAGAATACAGAAGAAAAGAAGTTATTTCAAATGTGTTAACAAGAACTGTAAGGCGAGGAAGAAGGTGGATTGGCCACCAAATGAACCAAACAACATAGATATATCATACGAAGGTGATCATAACCACAGAGCCTTAGCAACTGGTCATTCAGAGAATGATGAAGCTGGA…
>DcWRKY30
ATGTTGCCATCAACTGCAGAAATTTCCCTGCGCGAAGGATTGGTGGAGAGTCATGAAGTTCCTATGGATCAGACATCCCACATACGATTCAGCTTTCAATCCTCATCTCTCCCTCCCTTAACTTGCCATCCCCTAGGAATAATCCAAAACAGGTTGTTTGCTTCCTCTACCGACGTTGTAGCTGAAGCTTCATCTTCTTCTTCCCCTCACTTAAAAGAAACAGCACTTCTTTCATCTGTTCCTCTTAGGGCTTCTGAAGCAGCTTCCACTTTGCTCCGATCCACTACAAATCCTTGTTGGTCATGGAGTGAGGAAACAACCAGAGGGCCTAGGGCTACAGTTGATACTCACAAGAATATTGGCAGTATGAGTGATAAAAGTATTCACGAAAACCTAAGT…
>DcWRKY31
ATGGAGCCTCAGCAGAACTTTCCTCCTATTTTAAGCCAACAAGGCCCACCATTTCCAATATTACCAGAAGCTTCAGGTCTTCATTTCTGCTCGAGCTCGAGCATACTTGGAGGTGATGAGCAGAATAAAGGGAAAGGTAGAGGGAAGAAGGAGAGCAGGCCGAGGTTTGTGTTTCAGACGAGGAGTGAAAGTGATATATTGGATGATGGGTTTAGATGGAGGAAGTATGGGCAGAAGAAAGTGAAGAACTGCAGCTTTCCCAGAAGCTATTACAGGTGCTCTCAGCTCACATGCAATGTGAAGAAGCAAGTGCAACGTCTTTCAAGTGATGCAGCAATAGTTGTAACCACATATGAGGGAGTTCATAACCATCCATGCGAGAAGCTCATGGAGACCCTT…
>DcWRKY32
ATGGAGATCAATTTGCTTATCAATGCGCTTAACCAAGGAAACGAACAAATCAGAGAGCTTGAAGCCCAGCTCGATCAACCCAACTCTTCAGAAGCTTGCAAGTCTTTAGCAAGTCAGGTCCAGGCGGCTTTAGCAACCGCGATCTCCATGGCTAAACTGCTCAATCAGCCGGCGAAAGCCTCTGAATCGCCATTGTTGGCAACTGAGAGTCCGAGGAGCGAGAATTCTGAGAAGGTTTTCAAGAAAAGGAAGACGAAGACAAGGTTGAACACGCAAGTTCTTCTGTGTTCACCTTCATCGGCCGTGAATGACGGCTATAGCTGGAGGAAGTACGGACAAAAGGTGATACTCGGATCAAAGTTTCACAGAGCCTACTATAGATGCTCCCACCGCGACACC…
>DcWRKY33
ATGATGACGGAGAAGATTGAAGAAAAGTTGGATTTTATGACGGGGGCGATCTCTCCCTTCTCCCTCGACGCGATTGAACCCTCTTTTGGAGGAGGATTCTTCGACCTCGCCGCCGACATCGACGCCGGCGACCGTGGATCCTTCGGCTTCGTCGACCTCCTCGGCATACACGATCTTCCCCAAGTTCTGCTCGACACTGAGTCATATGGAGCTTCCGCCGCTCCAGCTCTAGAATCATCGGAGACACAAAACTTCCCGGCGACGCCGAACTCGTCTTCAATCTCTTCATCCTCATCCGAGCCCTCCCCGGACGCCGATCCGACGATGCCGGCATCCGATCCTCCGGAGGCTGAAGACGAATCCGCCGAGCATGACCAGGCGAAGAAGATGGGATCATCG…
>DcWRKY34
ATGTCGTCGTCTTGGTGGTTACCGGTGGAAGGCGATGAGGATGGCTGGGATTTGTACGCGGTGGTGCGAAGCTGCCGGCCGGCGAAATCCTCGGCCTCCGTGCCACCTCTTCCTCCATGGGAACCTCTCATACTTCAGTCAACGGAACCTCTGCTTCCGTCCCACCGCACAGATCTGATAGACTCGAGCAACGCTGTTCAAGAGCTGGAGGAGCTCTGTAAACCTTTCCTGCCCACAACCCAGCAGCCAAAATTCCAGCTTTCGCCCAGCTCTGCCTCGACGGCGACGGTGCCTCCGCGCTCACAGTTTCCCCGCACAAAAAGAAGGAAGAATCAGCAGAAGCGAATGGTTTGCCAAGTTCTGGCCGATGGGCTCTCCGGCGACCTGTGGGCTTGGCGG…
>DcWRKY35
ATGGCCGTTGATCTAATCGGCTACGCGAAGATGGACGATCAGATCACGATTCAGGAGGCCGCGGCGGCCGGGATCCGGAGCATGGAAAACCTAATCTTCCAGCTCAATCGTCACCATCAGAAATCCACCTCATCGTCTGCAACGGCAGCCACCATCGATTGCCGGGAAATCGCCGATCATACCGTCTCAAAGTTCAAGAAGATGATCTCCATCCTAAATCGCACCGGACACGCTCGATTCCGCCGCGGCCCTTCCAGTCCAATTCTTCCGGCCGCTGTAAAACCTACACCGCAGGTAGCGGTTCTGCCTTCTGCGCCGGCTATGGCGGTACCCGTTGTCCCCTTACAGAGCCTGACGCTGGATTTCACATGGCCGTTGATCTAATCGGCTACGCGAAGA…
>DcWRKY36
ATGGCTGGGATGGATGACGATGTATCTGCATTTGATGACTGGTTGCCTTCAAGTATCAGCCCAAAAACACTTTTTTCAGACGATTCATCGCAAAAAACAAACGATGGTTCTCTATCAGAGCCAAGAAAGCCAGGAGTTGTTGTCAATGATAGTAACCAAGATTGTGCGACTGGAATCCAGGTTTCAGAAGAATATTCGACAGAATTGAACACCTATAATGTGCCAAAATCCAGCACTCGAGGTGCATTGTCTAAGAGAATTGCTGGAAGAGCTGGCTTTGGAAATTTAACCCTTGATACATCACAGATCAGGAAAACTAGCTTTGATTCCCCATCCACAAATGATCGCTCCCCTTTAATTACCATTCCTCCGGGTTTAAGTCCAACAATGCTGCTCGAT…
>DcWRKY37
ATGGGTTCCCAAGACGAAGAGATCTTGTCGCCGCCGATCTGGAAGAGCGCGGCCATGAAAGAGCTGGCCCGGGGGCTGGATTCCGTCGCCAAGCTTGCTTCTCTGCTTCAAGCTGCTTCGTCGGAGAACGGTCGGCCGGAGGCTGCGACGGCCGGACTTCTTGCTGAAGAGATTATGTGCAGGATCAGTAAAGCAATGGCTGCGCTGGAGTCTGGGGGGAATATTCCTTCTTCTTGTGTTACTGGTAACAAGGAGGGTGTAGGAGGAAAGAGCAAGATGCAGAGCACAAGGAAAGCAGGTTACAGAAGAAGATGGGTTCCCAAGACGAAGAGATCTTGTCGCCGCCGATCTGGAAGAGCGCGGCCATGAAAGAGCTGGCCCGGGGGCTGGATTCCGTCG…
>DcWRKY38
ATGTGTGACTACTTCTGGCAAAGGATGGATCAGAATAACCAAGGAGACCTCTCAGACATCTTCCGAAACAGCAGCAGCCACACCAGCAACGACTCCTGGCATCCACTGCCGGAGCCCGCCGGAGCCTTCGCGCCACCGTCCAACCTCTTCGGAGACCCGTTCGCTGAGATCGGAGACCCTTTGCTCGGTGAATTCGCCACAACCAACTACTTCAACTCGTCTGAGACTACGATTGTTAAGACGAATAGCACTGGTCGTAGTGATGACTGCGGTGCACAAAAGATGCTACTTGAGGAGGAAGGGAAGAGTAGCATCTTCTCAAGGATGTTGCAAATCTCTCCGGTGATCCCCAGCAAGATGTCGGCAGAGATCGGACCATCGCCGCTTGTGGGTACTGTG…
>DcWRKY39
ATGGCTGTCGATCTCATCGGATACACGAAGATGGACGGCAAGATTTCAGTGCAGGAGGTGGCGGTAGCGGGGATTCGGAGCATGGAGAACTTAATTTTTCAACTCAACCATTACCATAAGTCGTCGGCTTCGTCTTCTTCGACTTCGACGGCGATTTCCCCAGAAATGGCTGCGAATCAGATCGATTGCAGGGAAATTACCGATCAAACAGTCTCTAAGTTCAAGAAGATGATTTCTTTACTTAATCGTACCGGTCACGCCCGCTTCCGCCGTGGCCCAACCCCGCCTTCTCCATCATCTCCTTCAACGACAACGGGAACGGAAACCCCCAACCTCCAGCCCCTTAATTTCACCAAGCCGAACTCTATCGGCGGCACATCAGTAGAAATCCCCATCGCC…
>DcWRKY40
ATGGAAGCCAAAGAAGAGCCACAGCTGCTGCTGCTCTCTCCTTCTACAAAGAAAAGCCGGCGATCGGTTCAGAAGCGCGTGGTGTCGGTTCCGATGGTAGATGCTGATGGAGGGAGATCGAAGGGAGGCGGCGCCGGCGAGGCTGCGCCGCCGTCGGATTCTTGGGCTTGGCGCAAGTATGGACAGAAGCCTATCAAAGGATCGCCTTATCCCAGGGGTTATTATAGATGTAGCAGCTCGAAGGGATGCCCTGCGAGGAAGCAGGTGGAAAGGAGCCGTATGGACCCCACCACGTTTATCGTCACTTACTCCTCGGATCATGACCATAGCTGGCCGGCAATGTCTAAAAATCAGCGCCACCAGCAGAATTCCCCGGCGGCAGCCACCGGAGCTGCTACT…
>DcWRKY41
ATGGAAAATAAAGGGGGAGGCGGCCTCACGCTTGAACCCAATCCATTCAGAGCTATCAAGCGCAGACAATCAATGGATTCGGCCGCCGGCTTTGAGTTCCCGATCAGCCTAGCTTGCCGCGAGGCCGCTCCATCATCCCATGATGATCAGAAACCCGCTGGAGAGATGGATTTCTTCTCCAGCGAGAAGAAGGCCCGCGTTTCCACTCCTGTCGGAATCCCTCTTGATCTCATGATCAAGAAGGAAGATCTCACCATAAATACTGGTTTGCACCTTGCCAACACCGGAAGCGACCAGTCGACGTTGGATGAGGGTATGTCGCTTAACGAAGAGGAAAAGGAAGGCAAGACTGAGCTTGTCGCGATGCAGAGTGAGCTGGGGAGGATGACCGAGGAGAAC…
>DcWRKY42
ATGGCTGCTCTCTTAGAGCCTGCTGAGATGAACAGCCACTTCTCTTCCTTGCAGCCTGCGAAATTGCTGCACAGCAGCTGCGAAGGATCACTGGCGGCAACCGGCGGCGGCGGCGGCAGCGGAGATGTTTTTGATTTCGCGCAGATTGATCAGAGTCAGTTTTTCGATGGCTCGTGTCTCACGGAGGTCGCCGGAGAACTGGAAACTCCGACTTCTCGAATGATGGAGAGCTCTGATCTATACGAGCATGAGATGGAATATGAGGAGTTGAAGAGAAGGAAAGCTGAAGGTGGGTGTAGGATTGGATTCAGAACAAAGTCTGAGGTGGAGATATTAGATGATGGATTCAAATGGAGGAAATATGGCAAAAAAGCTGTGAAGAATAGCCCAAATCCAAGG…
>DcWRKY43
ATGGACGAAATTCTTAACCAAGTCCTTCAGGCCTGTAGGCTTTCTCGAGAGCTCGAGTCCTCCCTTCCTCATATTGCGAATAATCCAAACGTCTTACTCGCCTCTTGCGAGCAGGTCTCCCTCGCCTTCAACAAGGTAGTCTACGATCTCCGAGGCTGCTTGGGGGGCTCTTCTTCTTCGTTCGATCCCACAGGTCAGTTGATCATTGGCGAGAGAATAATGGAGGATTGGAGCCATTTGCATGATCCGGACTCAATGCCAACGGGCCAGATGGCCTTTTCGCAGTTTGGATTGGATATTCAGGTAACGGGTGCTGCAATTGCGGCAGTGGAATTCGCCGATGTTGGTGGTGGTGGGAGGCTCGCCGGCGGCGAGCAAGAGCATGCAGTGGTGGTCGTG…
>DcWRKY44
ATGGCCTCCTCAGAAGCAGAAGGCTCGTTACCGCCGGCGATGGCGCTGGTGATTGATGAGCTGACAAAAGGCCGTCAGTCCGTAGCCACACTTGCTACCCTGCTTTTTGTTGATCCGCTGGAGTTGCAAACCGCAAAACTCCTCCTTGAAGAGACTATGAGCACAATCTCCAAAGCAATTGCAATTCTGGAGTGTGTAAATAGCCAACAAGACCACACGGCGGTTCAATTGGAGTCCCCTTCTTCTGCTGTCACAAGTAAGGGTCCAGTAGGGAAGAGGAAGATCCAGAGCACAAGGAAGGCGGCCAGCAGGAAAAGAGGGAATCCATATTCCTGGAAAAGGGTTACTTCAGCTACCATTGAAGATGGTCATACATGGAGGAAGTATGGGCAGAAAGAG…
>DcWRKY45
ATGGAAAATAAGATCGACTCGACCACCGGCGATCCCACCTGGGACTTCTCCAGTGATGGCTGTGGCGGAATCGCCTATCTGTACGGAGAAGGCGACGGCGGTGGGCATGGCTGGGCCCCGCCGAGGATCCACGAGGAAGAGCCGGACACGTGGTGCTCGCTCCCGCCTCCCGATCTTAGCGAGGCCTCTGGATCAGCTGCGGCCAGATCCGGCGGCGATGCCGTGTCGTCCAGCTCAAGCGAGGGGCCACCGGCGGATCCCGGCGACAAGCCGCCGGCCGATTCACCGAATAATAAAACCAGTAAGAAAGTTCAAAAGAGAGTCCGTCAACCAAGATTTGCTTTCATGACCAAGAGTGAAATAGACCATCTCGAAGATGGCTATAGATGGAGAAAATAT…
>DcWRKY46
ATGAATTCTACTACACCAGCAGCTACCTTCTCCTTCTCAACACCTTCGTCATCCAATCACAGCTTCTTTAAAGCTAGTAGGGATCATACTATCAGCAACGTTCATGAAGAGAGGCCTATATCACTTTCTGCAAGGCCAAGGTTTTCAACTGAGTTCAATGGAGAAGTTGGATTAGCTAAGTTTAAATTAGCTCCTCCTTCTCCAGTGCCTATCTCCCATTCTTCCTTCTTCTCTATCCCCGGAGACATTAGCCCGACCGAGCTTCTTGGCTCACCGATGCTCCTTTCATCATCTAATATCACGGCTTCTCAAGACGCTGAAAATTTTTCATCACATGCCTTCAACTGGAGGAACAACAGTATTAATTATATGCAAGGAATAATGGAGGAATCCAAGTCT…
>DcWRKY47
ATATGGAGATGAGCGAGGAACAGAAAGGTGGAGATGATGACCAAATTCCAACCATCACCATCCCGCAAGATGAATACGAGTGGACTAAGTACGGGCAAAAGCTCATCAAGGGGATTGGAAATAAGTACAGGGAGATGAGCGAGGAACAGAAAGGTGGAGATGATGACCAAATTCCAACCATCACCATCCCGCAAGATGAATACGAGTGGACTAAGTACGGGCAAAAGCTCATCAAGGGGATTGGAAATAAGTACAGAAGCTATTTCAGGTGTAAGAAGAAGGATTGTGGGGCGAAGAAGAAGGTGGAGTGGGCGCCGAGCAACCCGAGCGACGTCAGAGTGCTATATGAGGGAAGTCACAACCACCAGCCTGCAAGGATTACTGGTTCAGATCAAGTTG…
>DcWRKY48
ATGGCAGAACATCCTTTCAGTCAGTCTTCGACTGTCATCGATCATCTCAGTAGAGGTTACGAGCGTCTAACCCAGCTCCTCGCCCTCATCTCCTCTTCACCGGCTAATCCAAGCACCACGGCTCCGGCCATGGTGCTCGTCGATAAGGCTATGTGCTGCATCGCCGCCGCCCTCTCCGAGCTCCAAACCTCCTCACCCCGCAGCGTCGACTCTCCCACCGCAGCTGAAGACCATAGGAATGGTACCGATTCTAAGAAAAGATGGCAGAACATCCTTTCAGTCAGTCTTCGACTGTCATCGATCATCTCAGTAGAGGTTACGAGCGTCTAACCCAGCTCCTCGCCCTCATCTCCTCTTCACCGGCTAATCCAAGCACCACGGCTCCGGCCATGGTGCTCG…
>DcWRKY49
ATGGAATCCCATTCCCTCAGCCTCGACCTCACCATCGGCATCGCAAAGCAGAGCATTCTGCAAGAGCCGAGCCCTCCTCCGTGCTTGCAGGAGGAGCTCAAGCGTGTTACAGAGGAGAACATGAAGCTTACATCGATGCTCGCCACCATGTGCGAGAGCTACGACGCACTTCGAGCTCAGCTGATAGACATGATCGGCCCCACCGCTGCGGTAGCATCGTCAGAGGGAGCGCGATCCAGTTCGCCGCCGTCGGCGAAGCGTAAGAGTACTGAGAGCGCCGGCGATGCCGCGAACAGCGTTTCGAGCGCGAACTCGTGCAAGAAGGCGAAGGAGGAAGGATCTAAGCCGAAGATCTGGAAGCTGTACGCTCGCACTGATCCATCTGATTCAAGCCTGGTG…
>DcWRKY50
ATGGACTTTGAGAAGAAGAAACCACCTATTAGCTTCGAAGAGGGGGGAAAGAAAATGGGTTTGGACTGCACGAGTGATGATTCTTCAGAATTAATAGGATTTAATGTTCAGAAATCATGCTTGAAAGGGGTTCATAATGAGAAAATGGCAGAAATGGCTCGTTTAAACATGTTAAAAGCTTTTGTGAGTCAAAGTGATCAAGAGAATATCATGTTTGAGATTAATTCTAGTCAAAACGAGTCAAAGAATCTTATATCATCATTGCCAGAGGAATCTTCTTCATATATGTTGCTTTCGCCAGGCGTTAATCTTTCATCAATGGAGTATCTAGATAATTTTTCAGTTTCTCTGATGGACTTTGAGAAGAAGAAACCACCTATTAGCTTCGAAGAGGGGGGA…
>DcWRKY51
ATGTCGGGAGAGAAGCTAGGGGAGCTCTTCCAACATGACAGTACCATCTTCGACCCATACTCCCTTTTCTCTCTACGATCTGGGGGGCCGCAGGGGCTTGAATCTGGCCTGCCACAATTTTCAGGCTTCTTAGATTACCTACAAAGCTCCACCGACTTTGGCTTCACGAGCTCGTTATCACAGGAACCTTTCGGCCTGATCGGAGATAGGCATAAGGTCTGCAAAGCAGAGCCGAGAGCTACTGAAAACGTGATCAGCTCAGTTTTTGCTGGTGGAGGGACGAGAGCCATGACTGCTAATTCCTCGGTGTCTTCCTCGTCGACTGAGGCTGCCGGAGAAGAAGAATCAGATAAGAATGAGAAGAATGAGGAGAAGGAGCAGGAGGAGGAGGACGAAGAG…
>DcWRKY52
ATGGAGAGCGGCACCATATCGGTGCTCGATGAGCTAGCTCAAGTCTATGAGCTTGCGAGGAAGCTCAGTGACAATCTCCACCAACCATTACAGATTGAGCTGTGCAGAACAATTACAGAGGAGATCATCGGTTCTGTTGAGAAGGCCATCTGCATGGCGAAAGCTACAGGTGGCGGCAATGGCGGAGAACCGCCGTTTTCTAACAGCGCAGGTCGTCAATACGGTGACAATCAACAGATGTGTAAAAAGAGGAAGATGCTGCCTACCTGGACCAGGCAAGTGAGTGCGAGCACTTTGAGAGGAACTGAACTTCCCGATGATGGCTATACCTGGAGGAAGTACGGGCAGAAAGATATCCTTAATGCGAAACATCCAAGAGCCTACTATCGATGCACTCAC…
>DcWRKY53
ATGTCTGGTGATAATAAAGAATTCTTTCATTATGAAAGCTTTTTTGATCATAATTACCCATTCTTCTCTCAGCACTCTGGCGGAGGCTCCGGCGATCCTCAAGGTTTTGAGGCTCCACCGCTACCTTATGGAGGTTTCACAGAATACTTGCAGAGCTCTGCCGACTATGGCATGCTTTCAAAAGCCTTCGACTTGTCTTTCTCAACAAAGGAAGAAGCTTTCGGAGTACCAGCACTCGGTAAAGAAAGTGAAGATGCAGTGATAGCCGGCGTTAGTACAAATGAGAACAGTTCTGTTATGGCCGGCGTGGGGGTTATGTCAGTGACGGCTAACTCCTCGCCGTCTTCTTCCTCGGTTGAGGTCGCCGGAGAAGAAGACTACGGCGCCTGTGAAAAGGAT…
>DcWRKY54
ATGGAGGCTGTGAAGAAGAGGCCTCTAGCAGCCAAGGAACCGAGGAATGAAGTTGATGGAGGAGGAGAAGCTGATCAGGAGAGATTTATCAAGGTATCACCAGCAAGAACAGGTGAAAGGTCATCTACCAACACTGCATCCAGGCCATCTTCAAACTCAAAAGATTCACCCACAATCAGCCAGGAAGATCAAATACAGTCTACAAAAGCAGAAATAGGAGAGGTTAAAGAAGAGAATGAAAGGCTGAAGAATTTACTATCACAAATTGTGAAAGATTACCAGTCTCTTCAGATGCACTTCTTTGACATAGTGAAGCAAGAACAACCAAACTTAGTTACTAAGCCAACAGATGAGCTGACAGCCATTAAAACTCATGAAGCAGAAGAAACTGAACTTGTT…
>DcWRKY55
ATGGAGAAGAGCCATAGCGAAGACTTAAAAATGCTTATTGATGTACTGAGAGAAGGCAATGGCCATGTAATGGAGCTTGAAGCACACCTTTATAACTACGAGACCTTCTCTTCTGAAACTTGTTTACTGTTATCGAGTAAACTACAATCTACATTCGCCACAGCCATCGCCATTATTAAGCTTATGGAGCAGAGGGGCTTACCGTCACCACCGCCGTCTTCGGCCACTGATAGCCCGCGAAGCCAAAGTTCTGAAAGAAGCTTTAAGGAGCAGGAGCGAAGGGAGATGTGCAAGAAGAGGAAGAGTTTACCGAGGTGGAGCGAGCAAGTGAAAGCTTGTTCTGGTTCAGCCATGGAGATTCCATTAGATGATGGGCATAGCTGGAGGAAGTACGGGCAA…
>DcWRKY56
ATGGATGGGTTTCCATCAAAACAACTTATGATGGATGCTTCAGATCCAAATCGAAAGAAAATGGCTCAGAAGACGGTGGTTATAGTGAGAGCTGAAGCCAAACTTGGGAAGCATGGAGGTGAGGCTCCCCCTGATTACTGGTCATGGAGGAAGTACGGGCAGAAGCCAATAAAGGATTCACCATATCCAAGGGCATATTACAGATGCAGCAGCTCAAAGGGATGCTCTGCAAAGAAACAAGTTGAAAGATGCAAAAAAGATGAATCACTTATTATCATTACATACACTTCAAGCGACAATCATCCTGGACCTGTCCCCTCCTCCCTCAACAAATCTATCAACTCTTCTCGTATTCCCTTTCTTAATGAAGATTGCCGCTCATCTGAAAAGAACAGAAAT…
>DcWRKY57
ATGGAACCTGCAACTTGTCTCGGATTTTCCACTCTGAATCTAGAGCTCAGCGTCGGCCCAGCAGACCTCACTGAAAAAGGATTGGCATCTAAAACGCCACCAGATCGGCAACAAGAGTCTATGTTCATGAAAGAGAAACTTAGCAAAATAATGGAAGATAATAGGAAGTTGAATGAGATGCTAAGTGATATGAGCACAAACTACTGCAGCCTTCAAAATAAGTTCTTTGATTTCATGAACTCTTCGCCTTCCGAGAAGGCGGCCGGAATGGCTTCTCCTCCCACGGGAAAGAGGAAGAGTGATAGCCTCGAATCGTATAGCCATGAAAATGTTAACAATGGAGTCAAGGCTCATGTTGAGAGCTTGCCAATTGAATTCGATTCTTGCAAGAGGTTGAGA…
>DcWRKY58
ATGGAGAATTACAATCTACTCCTTGCTTCAAATCATTCTTCTTCATCAAACAATAGCTATCTCCTTCAATCATCACATGCAGATCCCTCTGTTCTTTCTGAGTCGCAGGAGGAAGAAAAGAAACAGGAGAGCTACGATGAAAGACCAGACAAGGAGAAGAAGAAATCTACAGCCAAAATAGCAAACAAGATTAGGAAGCCCCGCTTTGCCTTCCAGACGAGGAGTAAAGTCGACGTACTAGATGATGGCTATCGTTGGCGTAAATACGGGCAGAAAGCAGTTAAGAACAATAATTTTCCAAGGAGCTATTACAGATGCACACATAAGGATTGCAGTGTTAAGAAGCAAGTTCAAAGATTGTCAATGGATGAAGAGATTGTTGTAACCACATATGAGGGA…
>DcWRKY59
ATGTCGGAGATGTCGATCTCCGGCGCGGGAGATCACGTAGCCAGCTCGATCCCGCCGGAGATATCAACGACGTCCGCTGGAGCGAGGTACAAGATGATGTCGCCAGGGCGGCTTCCGATAACGCGATCGCCATGCCTAACGATCCCACCGGGATTCAGCCCCGGTGCGCTGCTCGAGTCGCCCGTTCTGCTCACGAACATGAAGATGTCGGAGATGTCGATCTCCGGCGCGGGAGATCACGTAGCCAGCTCGATCCCGCCGGAGATATCAACGACGTCCGCTGGAGCGAGGTACAAGATGATGTCGCCAGGGCGGCTTCCGATAACGCGATCGCCATGCCTAACGATCCCACCGGGATTCAGCCCCGGTGCGCTGCTCGAGTCGCCCGTTCTGCTCACG…
>DcWRKY60
ATGGCGGAAGGCGGCGGAGGCGGGGGAGGCTTGGCAGCACCGGTGGAGGAAGGGGCAAAGCGGCCGTCGATATCGCTTCCGGCGCGGTTCACGGTTGAGAGCCTCTTCCGTGGTGGGGTCTCAGAGGCGAGTCCGGGTCCGATGACGCTGGTCTCAAACTTTTTTGCGGAGGATCCGGAGTCGGAGTGCCGCTCTTTCTCGCAGCTACTTGCGGGCGCGATGGCATCTCCGGCGGCGATAACGGCGCCACGAAAGTTTCTGGTCGAAGGGGAGGATACGGCGGCGGCGCGTACGTCGGTGGAGACGACGATTGCGGATGAGCGAGGAAGAGGGGTAGGAGGAGGAGGAGGAGGTGAGCGAGGAGGGGCGAGTTTGAATTTGGGGCATAGCCGGCCGATG…
>DcWRKY61
ATGGAGAGCTGCTTAGTTACCAGCGACATGAACATGCTAATTAATGTGCTTAACCAAGGCAACGAGCACATGAGAGAGCTTCAGGCCCAACTCGACCAACCTTTCTCTGCTGAAGCTTGCAAACTGTTAGCAACCAAGGCTAAGTCTGCACTATCATCGGCCATCTCCTTGGCCAAACTACTCGAGCCGAGTTGCCAAAGACCAACCGGCTTCGTCGACTCGCCGCCATCGGCGAGCGATAGCCCGAAGAGTGATAGTTCTGATAAGGTTTTCAAGGAGCTGGAACGCAGAGAGATGTGCAAGAAGAGATGGAGAGCTGCTTAGTTACCAGCGACATGAACATGCTAATTAATGTGCTTAACCAAGGCAACGAGCACATGAGAGAGCTTCAGGCCCAAC…
>DcWRKY62
AGAAGTTATTTCAGATGTGTGAACAAGACTTGTAAGGCGAGGAAGAAGCTGGAGTGGCCACCAAATGAACCAAACAACATAGAAACAACGTATGAAGGAGACCATAACCACAGAGATCGTTCAGAGAATGAAGAAGCTGGAATTGCAGCTAATCAATATGATTTAGCTACGCAGATGTTTGGATCTGCAAGGACTTAA
Protein sequences
>DcWRKY1
MSENGGAVSSAAEVNRPSISLPPRSTVESLFRGGPAEASPGPMTLASSFFEPESEYRSFSQILAGAMVSPSVSTTAFDARGGGGRERASLNLGHSRPMNLMVAPSPLFTVPPGLSPGGLLDSPAMFSSNLGHLGMSHQHALAQVTAQASDSHSQMQSQAEFPSSLSSASLIQPISAMNMTSSQPMLFITSGKNIHNTESAFASHSDQRSQPAAIVADKPADDGYNWRKYGQKQVKGCEYPRSYYKCTHPKCPVKKKVERSLDGQVTEIIYRGQHNHERPIPNKRSKEGAAEVNGNTYPDNSESLQQDDHLNFNRSSDGMVGLSKKEREGVSEQLSGSSDDEELEDEEAEDGEPEHKRRNLETRVIESSSHRTVTEPRIILQTTSEVDLLDDGYRWRKYG…
>DcWRKY2
MTPSSSSFVTSENSVPILPFSTSSSSQLNTFLRASEAVGEERSTFRSSNGFKSTVTTSSLFPNASSSFSPPPFLSLPGGLSPAVFLNSPIPLSSSNAQILASEAIGSTFPTQTITWTGNNTNYLHELKEDRYHNKSYSNFSFETSTRPASLKSSSFHPSTIGFMASEEEAFEAANQQSWSYQQPPLITSNDQIPNLQASSQSEYNCNYSNISAQSLREQRRLDDGYNWRKYGQKKVKGTENPRSYYKCTYPNCPTKKMVERSLDGHITEIIYKGTHSHPKPQRIRKNSSSFEGFQGSTHHEGKDHSFNGQFGSITTENSSAYYGDAHDINMNSQRMRAVGPDYDDDEADAKKWKMEGEVEGISISSDRTVREPKVMVQTTSDIDVLDDGYRWRKYGQKV…
>DcWRKY3
MCDYFWKRLENSQGDLTDIFQGSRGAALAGSAVAADIPTTITDHTWQPSPDPATALPLQNNCFLDNFANIKDPMLHELAGTGFFGSSEKTAPSNNLSSMAITVIRQPPPLVGLTDTMKVGGDVAISLPQTPAVKRRKNQARKVVCIPAPAVASNKPGGEVVPSDLWAWRKYGQKPIKGSPYPRGYYRCSSSKGCSARKQVERSRTDPNMLVITYTSDHNHPWPTQRNALAGSTRSQSSKNNNNNASSSKSSSINQKLPSESITVREEEEEEEAKLISPISSSFPFVKERKDMENSTVVEHLHHDFNQVFFHKSLKELEPDDFFADLAVLDADSMSLDEEKNDKKTMDPFNMFGWDGGNSFGVTKRG
>DcWRKY4
MVAMKARMDRLGEDNQRLRNILIQLNRNYNSLKMKLLAAMQQDNNRNGGTTVARQFMDLGPGLKAPAAGINEDSLTERVSHRWLESPASELEEAGHHDYLLKKKCCGDHDGKGIVYMDRAIRRDGRSGEGMFRELRPDGGGRPNQKAMLSSTSKSSEQQVGEVTMRKARVSVRARCEAPMIADGCQWRKYGQKMAKGNPFPRAYFRCTMAADCTARKQVQRCAEDRTILITTYEGKHHHPLPLAAMAMASMTSSAASMLLSGSMPSPDAALINPNLLACAVLPCSSTLATFSASTSTSFPAVTLDLTGSPASPLPCHKTEYPEFQIPQILAQSLCNYSSFSGQQMPAGAGDQKLLSLAETVRAATAEITADPNLTTLLTAAIKSIIGSDGDGGGARQAE…
>DcWRKY5
MASNSSFLSPNFSEPGDFDDIYFEFGDFFISDEAEFSEDQQVVSQYQQNSLFQVNDGGNLSCVQKNNNRLKSTRVSFKTKSDRDVLDDGYKWRKYGKKMVKSSSNPRNYYRCSIEGCNVKKRIERMEEDPSYVITSYEGTHNHHPLNQLSCSEM
>DcWRKY6
MESMASSKTTIIDEEQVQEQNIVVAFSNGLFVIPEDDYKWKKYGQKYIRSMQKNSYFRCVNKNCKTRKKVELPPNEPNNIDIAYEGDHNYRALVGRSENEEARIAANQYDLATQMFGYART
>DcWRKY7
MFAMEKNDDGWDLFAVVRSCRAASQPPPPPLPTAKPAEAPSTSFYNEVEEFCKPFFSMVQQPKPKPSTLSCSSSLAGAAARAAPRRPVSQTKYRSKKRWNQQKRVVCEVPADGLAADMWAWRKYGQKPIKGSPYPRGYYRCSSSKGCLARKQVERSRTDPAMFVITYTGDHNHSLPTHRNSLAGSTRQKFSSAASVGEEGSRTVCLPSTPLKREESGEEEEEEEEEDDDDEGILLVEDMEVVAEDEVLFMGLEKLQDSPVAAAVTTGAVSEFFGGESCCFEDSFFLHSWSEESSSSGATAAAGGCNT
>DcWRKY8
MEQYLEAGDLPPLFPDHNYFSPSPLLPSDFFHQEAALPPSALTPPLLLPNGISASLMEEREKLREEGEGNVNGVGERREKRKAVSGRGKKVSRPRFAFQTRSANDILDDGYRWRKYGQKAVKNSIHPREKRKAVSGRGKKVSRPRFAFQTRSANDILDDGYRWRKYGQKAVKNSIHPRSYYRCTHHTCNVKKQVQRLSKDTSIVVTTYEGVHNHPCEKLMEALSPLLKQIQFLTTRF
>DcWRKY9
MLIKSMLCKPIIRCTRNRSLDTRNTRPSNTTAKSTQISLTIIYFSAFKPYIRTLHVRKRKRPHLFKLQRTMMESGTDMMVSELYQIHELARKLNENLELSHYEICRSLAKEIICAIEKTICTAKSSSTGETELAFFNGREFHVDRLNKEFSTDNEPKKSKKRKIMATGTSQVRVSSDPGADMPPDDGHSWRKYGQKDILGAKHPRSYYRCTHRKTQGCAAMKQVQKTDENSSIFDITYLGTHTCFISPQHIASKTSYYNPQQSLLDQQNSLVLHLGFETNLKLKTESSDLNKDPTSSFSFPSTPIEGMNSENVLFCSSQRTECCYGVNLSSALMSPTSYESNCFTWPSCEMSSEVDYALTEIISASNSVADLPVMDVEFMRDYEEMDAEILFDTSIFFE
>DcWRKY10
MELLDYGVVAAAMTNFPSLRSGGGYSAQNFQMDYDDSSFDLSDYFLADVDPAATPAQQELPAAVPMVPSSEQNLVPPAVTGNNIRDALPPLPRMEEGSRIAFRTQTDEENLDDGFKWRKYGKKSVKNSPNPRNYYRCSTEGCLVKKRVERDNEDPSYVITTYEGIHNHSSPGVVYYATQDSVSGRFHLSGTQV
>DcWRKY11
MAENIRTEATGHTEAKRPSISLPPRPSDESLFRLEPAEASPNPMNLVSSFFSEDPESDCRSFSQLLAGAITLPETRTTAEAATGEGRGRGGGLNLGQSQAMNLLAGQSPFFMAQSDLSPGGLLDFPAIFSSNLMQGQLGLAHQQASHSQLQMHLQSENPSSLFSASLSRSFPTVKMPKVLHMPATTLDSNAYCSEVASASHSDQVPFPVPIVVDKPVDDGYNWRKYGQKQVKGSEYPRSYYKCTQPNCPVKKKVERSVDGQVTEIIYKGKHNHQKPPSNKRGKEANMPNGSAELNGHIGFLTNSESHSQGNAITGLSKRDRESGNVAYDQLSGSSDGEEVGDHEGMDERDYGESDQKKRNLETKLIESASHRTVTEARIIVQTTSEVDLLDDGYRWRKY…
>DcWRKY12
MLKKASITMNKQEDISTKNYLLPNFTNGFPGFRDSINTTMKKVMEGGNEEEEKNGSSVGKKKGEKKVKRPRFAFQTRSQVDILDDGYRWRKYGQKAVKNNKFPRSYYRCTHEGCNVKKQVQRLSKDEGIVVTTYEGIHSHPTEKNSDNFEQILSQMKIYTRS
>DcWRKY13
MYAKEEPGTSPELSPYLDPEPSPKKSRRSVQKRVVSLPVPEAEGPRLKSGGEAAPPPDSWAWRKYGQKPIKGSPYPRWLSITCHLIFFWVDEEEDALFAGLGELPEYSVISRRGFLDLQIRGGEDGKLCGLEAAAAACGSNGRGYYRCSSSKGCPARKQVERSRADPTMFIVTYSSEHNHPWPPVHKKTKPAEEPKPVEPSVAEPASDPEEKFSDLIGEEPSLLIHDDFRWPPSNSSATADEDDGLLYGPLFVGAPLSDDCD
>DcWRKY14
MAALPRTHTSDAIDHLSKGYEHLTQLRALLSSSPARTNTAATAIQLLDKALHCVTAALSELQISSSSHHASSIENNMNCTEPCKRRRVQRWTILTSVPHFDGYEWRKYGEKNIQGYKFPRSYYKCTHNKDQGCPATKTIQQKEDNDCNPPKYEVIYSLHHICKTMGTNTHLDKKYSSAPINNTSSTTTTSSCQANSSQPLLTLVADQLCPMESMLLSAEPQIEENGGIENSNTKSSPSTDLDFDSEWAKWLLSCTEKA
>DcWRKY15
MEIYNTTSFRFPPNIVSWLLCFYLKERKSHCREEQKSWSIVTPAPHFDGHQWRKYGEKHISNSEFPRNYYRCSHFKEQGCHATKTIQQKEGNDEPPKYIVTYKMHHTCKSMVPIYSLFLESTTQSAPIISFAPGNTPHNKQTETYKDENDFKKHDQIISSSNVPMLIDLNLTIESK
>DcWRKY16
MEETPYNHSSTAIDNLSQGFEGLTQLRALFLASSPAKPTDKTLAIGLLDKALRCITAALSDLQPISPTVAVEDRKNDTDHKKRKRVQSWTIMTSVPHFDGHQWRKYGQKRIHNSDFPRSYYKCTHNKDQGCQATKTIQQKEDKVPNSPIYKVSYCMHHTCKPIETQENPFVMDSSAIMNSTSSTTASSSYSSHELSISSFQAPSSDQPTVFPLQLEESTEQVFPMESMLLSSETRGDLAVLGLDWEWQDELITLGEFGDLIVRI
>DcWRKY17
MASSSGSVEASSASFSFASPYEASFSDLLAGEGSANDRLTGLTVRGFGDRGGGGGGIPKFKSIPPPSLPISPPPISPSSYFAIPAGLSPAELLDSPVLLSSNNQILFSPTTGTFPSKTFNWRGINSGSNDNEGREEENRAYYDFSFQNQNKRSSFQQQRDAFKGSQQPWNHQESNIKTEIPAANSSEMQTLQLNTQVNSNNNVTREQRKSDDGYNWRKYGQKQVKGSENPRSYYKCTFPNCPTKKKVERNFEGQITEIVYKGTHSHPKPQSTRRNSSSSQQPVHPLAIVAVGSDAAEHSHGGRLGASNLDSVATPDDSSVSFGEEDVDLSSHKSNLAGDELDEEEPDAKRLRREAENDGASAAGNKTVREPRVVVQTTSDIDILDDGYRWRKYGQKVVK…
>DcWRKY18
MAGIDDSVSIFADWAASNPSPRTFISKFFNEDTCSRPFPDLGDNTHFGFAEPENHKSAMVNNEEVEKPALVHSSDIFLEPVQFNVSKSSSKGALSERMAARAGFSTLTVNTSRNGTESVIYSPSNKRCSYVLLSPGVSPTTLLESPVFLSNAMAQPSPTTGKFPFARAEDSNMFSTLISEETDKTNVQLIEDVHADAFTFPRLGSSFPFLSPSENKFALSIEEERTLVNMGSSLQPDLKQPVGFTEASEAKEIAEDVKADSFLANESSPPDDNQNVETDPKGGEFSSMASSAAEEDGYNWRKYGQKHVKGSEFPRSYYKCTFVNCPVKKKVERSLEGHVTEIVYRGAHNHPKPPSNRRSSTSSSQSFSDTQMDNSDYHVINANFDGKPTLVNAQNGNGG…
>DcWRKY19
MNELEELNRVERSIGDQTGDEFTMQELLYSSDLPLLPPWKFTEREPLSPSKLISKMLHGSPMKARMSMSCSNGEFDGLSNYRPAIALPEKGLTAKMENKYTLRIKTYGINGVADDGYKWRKYGQKSIKNSPNPRSYYRCTNPRCNAKRQVERSTEDPDMLIITYEGLHLHYTYSHFLHSQAHDLSITKKPKTNSVDVQPRLFDQDQHLQTIVLQEPLIIGRDGQQDNNLVEVEGFGKSAMGDEIMQEETLYNNNKNNRHCSQGLLEDIVPLMVRKPSSPTTSSNEPSYPSQASSPSYSSSLCWTPETFHFAESVLSSIV
>DcWRKY20
MDPSPQLGCSTVNLDLSVGPTNFLIEAPICSRTLATNPIQIRRNSPSREEQAEDMKLKVQKLSEENRKLNEKLSAMSVNYSNLQNQLLDLMNSSPSEKGLTSSPSPTRKRKSISQESDENSGFIPHVESMSSEDSYQRLRVDSKSSISKICVKTDPSDRTTLVVKDGYQWRKYGQKVTRDNPSPRAYFRCSFAPSCPVKKKVQRSVDDLSILVATYEGEHNHRPPLQGETPSRASHGVSSTPNSAGQTVTVDLTDDRWHVNSDKVSTETTSVEFQKVMIEQMAAALSKDPNFQTSLANAISERILELPSSHN
>DcWRKY21
METYSIISSSSSTCCAQHNYSPGHLQPLTAEAIQMNNTYEGLFRATKNYLQSDQSHISSTSELSHEVLEAKSMVVALNSGEYSAITSEHKSLKMDTGDDIIDHHRNGHKKKAIFDVEGDDEDDKGRNEVSGGKKKGEKKVRRPRFAFQTRSQVDILDDGYRWRKYGQKAVKNNHFPRSYYRCTHQGCSVKKQVQRLSKDEEVVVTTYEGIHTHPIERNNDNFEQILNQMQIYSRFS
>DcWRKY22
MAVDLIGYAKMEDKMSIQDAAAAGFRGMENLIFHLNRHQHKSSVSSTSASSEANIDCREIAEHTVSKFKKMISILNRTGHARFRRGPAGVFASSVVTTPPQPSVSLHPTPAMTAPVVQLQGLTLDFTKSSPVSGASKVDLNIAAATSAKYIKNSFSMSAPMSSTNSSFLSSITGDGSVSNGREGGSSSVLLAPAPAISAGGAVRSKPPLSSASKKQCPSHAHSEDIAGRFAGGRCHCSKRRKNRVKKTIRVPAISSKMADIPSDEYSWRKYGQKPIKGSPYPRGYYKCSSLRGCPARKHVERAPDDPSMLIVTYDGEHRHSQPSDPIVSDNTHCKI
>DcWRKY23
MALKAGSLLVPYAQSISLLIKLIRMEDMLDESVAKWLESLEEEFNMQDVLFHTEQVPLMAPQRRATEPKSEVRSAELVNLLISKVYSGPTIGDIESALSLSCSDDSGRNYRSALQEKGSSTKMDKYTLRLKTCDNGVADDGYKWRKYGQKLIKNSPNPRSYYRCTNPRCNAKKQVERSTEDPETVIVTYEGLHLHFTYSHILLSQKNDQHAASLNALKKQKKQTELQPKESEGQQHMQQIAQSIQNREQPQGNKHLRDGESYQEFCLEDILLENPSMREKNIHGLLTDVQRPQGMLEDVVPLMVRKPCSSATPSNEPSYFPQESSPLHYSSLFISPSSSQIDKGILSSIL
>DcWRKY24
MEEVEGANRAAVESGHRLLSLLASKAEDEVQHRRNVAAETGETVSRFRKLAALLGNGVGHARVKRAKLSPQQTPFCHQKLVLDSALAAKASPSANLLPRTGDLDRRIFLENKPVPQIHSAHPNPVQLATQFQYLHQQQKQNHSFQLQQHIKFQAEMLRRGNSGGINLKFDTPSCSQTMSSTTRSFLSSLSMDASGSVSGLDSKSFNLIGGPQSSEPSNLHSNPRRRCTGREDGSGKCASSGRCHCSKKRKLRLKRSIKVPAISNKLADIPPDEYSWRKYGQKPIKGSPYPRGYYKCSSMRGCPARKHVERCLEDPSMLIVTYEGEHSHNRLITQSAQT
>DcWRKY25
MCDYFNRRMEKSQGDLADIVRNRGLISPPESANELLGAANSWQFLPEPSAVFPRLDDKVFGGDSLADAADPLLHELARTSFFDSTEASGVQKKMLWEEGNRPNGSLLARMPQISLGKGKGSPVIGPPQLLAPGGGGPVEISSPRLIAGIKRRKSQAKKVVCIPAPAAASGRPSGEVVPSDLWAWRKYGQKPIKGSPYPRGYYRCSSSKGCSARKQVERSRTDPNMLVITYTSEHNHPWPTQRNALAGSTRSHPSKTNNASSTSRSSLHNHKQFTDMKEEPKECSSSNNSSLHVKEEAHEEKEKALTDHQDHNDFDSVFDESSFNEQMMSNLNQPDNFFADLAELDPDPMNIIFPKGFMGDKLEEERDNNNNSKAMDPFIMFDWGEGNIFGEAKRGL
>DcWRKY26
MQDKNKNSCANLRKSPEQLAGSSSASPSIISEIAFKPKAVRLKPVANLSSEIAFKCDASVQAASMALDMESIDISKENSKTIILYRPIAQVVPSSVLLKKLENHEEHKQTLLDVHFQPQELNQVNCSQSTMSLHQSLTSSSNANNFLCSSNSSHESKKTKVKSQQITKNGDRNSLDGYNWRKYGQKQVKGSEYPRGYYRCTHPFCPVKKMVERSKDGEISEIVYRGDHNHPKSQKKEQISSSRLREQTSVLDGNGGNFMDDRAFTDFLLEENLLENKTENCDVEDFLDTGINRKALYSDDSDTVLHALSLSFGADLNGGKAAAFSTRDGYEKKSQKRKNGENTNESSVAAHKTSTPKVVAAVNHKHTTDDGYQWRKYGQKVVKGNSYPRNYYRCTNQNC…
>DcWRKY27
MSSSAGSFEASSAIFSFSTPHTTSFSDLLCGADDASTADETSKSVRGFSDKGGGGGIPKFKSITPPSLPISPPPFSPSSYFAIPAGLSPAELLDSPVLLSSNNRLLPSPTTGTFPLKAFNWSGNSGNHYEDKKDVNRAFSDFSFQTQQRLNVFKGSQQSWNYQEPNIKTELSAPNVQANNTIKEQKKSEDGYNWRKYGQKQVKGSENPRSYYKCTFPNCPTKKKVEKNLEGQITEIVYKGTHNHPKPQSTRRNSSSSSSQSFQPLVSSAAASEASEHSHGVRSGTAMESVATPDNSSVSFGEDEVDRNIQRTNRASEEFEEEEPDAKRWKKEGENEGASVAGNKTVREPRVVVQTTSDIDILDDGYRWRKYGQKVVKGNPNPRSYYKCTTVGCPVRKHI…
>DcWRKY28
MSTKEAKTDASRKKPSGEVGGDFIRKETAVAVKLEESQPKSDREVDGSILLPAPANETLAGRKSSAASPIVAVPSTSAGDCRSFLQLLAGAMASPAASSRPPPLLAVPIDAPRVPVVAVPCFLAPAALLESHGITGQFSMSHQAVLATVTAQAQMQLQAGYPSPSGSLKNSVPHSMLPPMTPSPLQQRLPLASTEAASSLETEQTPSYDQKSQSAFIVSKTSSDDGYNWRKYGQKQVKSTDRSRSYYRCTNADCFAKKKVERCPDGQVTEVIYRGQHSHEQPHKTKLSKERGHPSSGPFGVTEGLDIPGIVTVESDPSTSKIDQNSSIDNPEQQLYCSSDCEGDGSNKAGEDPDDEPEPEPKRRLSLITVTNPPPVFRTVKQPKVVMQTAVAGHVSDGY…
>DcWRKY29
MKINSDKEEEANEKNIAEERNDRMMAIQEDAYNWRKYGRDWEHYIHNIKMFRNEEQNRVVIPEDDYKWIKCGQQNIKRIQKKRSYFKCVNKNCKARKKVDWPPNEPNNIDISYEGDHNHRALATGHSENDEAGIAANEDDLTTLTLGPTRT
>DcWRKY30
MLPSTAEISLREGLVESHEVPMDQTSHIRFSFQSSSLPPLTCHPLGIIQNRLFASSTDVVAEASSSSSPHLKETALLSSVPLRASEAASTLLRSTTNPCWSWSEETTRGPRATVDTHKNIGSMSDKSIHENLSNYTVNPKINRVGNNLSVGAMRMKKVKARRKVREPRFCFKTMSEVDVLDDGYKWRKYGQKVVKNTQHPRSYYRCTQDNCRVKKRVERLAEDPRMVITTYEGRHAHSPSHDEDDQSQPSSMRSQLSTSFFW
>DcWRKY31
MEPQQNFPPILSQQGPPFPILPEASGLHFCSSSSILGGDEQNKGKGRGKKESRPRFVFQTRSESDILDDGFRWRKYGQKKVKNCSFPRSYYRCSQLTCNVKKQVQRLSSDAAIVVTTYEGVHNHPCEKLMETLSPLLNQMQFLSQFQ
>DcWRKY32
MEINLLINALNQGNEQIRELEAQLDQPNSSEACKSLASQVQAALATAISMAKLLNQPAKASESPLLATESPRSENSEKVFKKRKTKTRLNTQVLLCSPSSAVNDGYSWRKYGQKVILGSKFHRAYYRCSHRDTLGCPATKQVQRSDDDSSLFQISLHGDHTCGNHHCRRIPELPSELHNTSPEAERLMIVSGDLQPGFSLTSPSICGPSNDISAPNLRGSGSEMAEMLSGASWTMSESPIENWDFKDDFDTLWSSTTIESTMVEFGAEFPFDFS
>DcWRKY33
MMTEKIEEKLDFMTGAISPFSLDAIEPSFGGGFFDLAADIDAGDRGSFGFVDLLGIHDLPQVLLDTESYGASAAPALESSETQNFPATPNSSSISSSSSEPSPDADPTMPASDPPEAEDESAEHDQAKKMGSSDSKGRKKKGQKRQREPRFAFLTKSEVDHLEDGYRWRKYGQKAVKNSPFPRSYYRCTSALCGVKKRVERSSNDPSVVVTTYEGQHTHPSPIIPRGNHHFSAPSPELVDLHRFQLQSSYVLSSQPSNFHPVVTAAPPSLPPPAPRPIPVLGFGERTYCDSATGIGLRDHGLLQDLIPSDVMMKREQ
>DcWRKY34
MSSSWWLPVEGDEDGWDLYAVVRSCRPAKSSASVPPLPPWEPLILQSTEPLLPSHRTDLIDSSNAVQELEELCKPFLPTTQQPKFQLSPSSASTATVPPRSQFPRTKRRKNQQKRMVCQVLADGLSGDLWAWRKYGQKPIKGSPYPRGYYRCSSSKGCLARKQVERSRTDQGMFVITYTGEHNHPLPTHRNSLAGSTRQKFPSAGGEGGGGNLPEPSTSAGEGSVRLSPNTPLTSGTEEDLFRPRKKKKQEGSTDEDEEEEEAEVGEEEDELDMLLVEDMELVGEDEFLFMGFEELQVSSSPAVDELKVSSSPAVHELLSWDGEPQQTGTPPWPPAMAD
>DcWRKY35
MAVDLIGYAKMDDQITIQEAAAAGIRSMENLIFQLNRHHQKSTSSSATAATIDCREIADHTVSKFKKMISILNRTGHARFRRGPSSPILPAAVKPTPQVAVLPSAPAMAVPVVPLQSLTLDFTKPSSVGGGSTDLAIVAASSGKYIKETFSISTPISSANSSFMSSITGDGSVSNGRPGGTTSLLLPPAPAISAGGVVAGKPPLAAYKKRCHSHAHSEDFAGKFAANGGRCHCSKRRKNRVKRTIRVPAISSKMADIPPDEYSWRKYGQKPIKGSPYPRGYYKCSSLRGCPARKHVERAPDDPSMLIVTYEGEHRHSQPSDALVFDTHREI
>DcWRKY36
MAGMDDDVSAFDDWLPSSISPKTLFSDDSSQKTNDGSLSEPRKPGVVVNDSNQDCATGIQVSEEYSTELNTYNVPKSSTRGALSKRIAGRAGFGNLTLDTSQIRKTSFDSPSTNDRSPLITIPPGLSPTMLLDSPNLVSNSLIEPFRSTDKMDCMVCDNIGAAINGDNIDHATEDIDPPLPSFKLPLLPFSCAESTPELSIHPQQPNPQDGFSTLSKEKGSTDTLNSNLNSNHVPILDDPQEGDDGPKGEFTSAFLVAPTKDGYNWRKYGQKQVKGSEFPRSYYKCTYPNCEVKKKVELSQDGHATEIIYKGTHNHLKSSIPLSHSGNDLQIDELDPNQYASVPIEQCEQSSPYAETPDGADASSFLSNDDEDEQETHGSASPDRDSDGDETESKRRKL…
>DcWRKY37
MGSQDEEILSPPIWKSAAMKELARGLDSVAKLASLLQAASSENGRPEAATAGLLAEEIMCRISKAMAALESGGNIPSSCVTGNKEGVGGKSKMQSTRKAGYRRSRGSPYSWTRITSNTIDDGHTWRKYGQKDIFSAKYPRSYFRCTHKFDQGCKASKQVQRSEDDPSLYVITYFGEHTCVDAKKATITPSRELCIISFESSNGENIKQETLTSFPSLNQESEEEVLSNLTSADSASDYFVSPKVDIKKSEEQTAAELGQEHNGLPLALYSSLMNYGMEFMDYEEFLNFDHDLFQN
>DcWRKY38
MCDYFWQRMDQNNQGDLSDIFRNSSSHTSNDSWHPLPEPAGAFAPPSNLFGDPFAEIGDPLLGEFATTNYFNSSETTIVKTNSTGRSDDCGAQKMLLEEEGKSSIFSRMLQISPVIPSKMSAEIGPSPLVGTVAGDSSGCLQISSTRVQGIKRRKSQVKKVVCIPAPAAASGRPSGTGEVVPSDLWAWRKYGQKPIKGSPYPRGYYRCSSSKGCSARKQVERSRTDPNMLVITYTSEHNHPWPTQRNALAGSTRSHPSKSNNSASTSKNSPHNLNQLATNIKEEHKECSSSTINLVKEEEAYEMEKALVDPQDHDFDQVFDESTFMMSDSNQPDDFFADLAELESSDPMNLIFPKGFMGDHDHAKLDEERERNKALDPFNMFDWEGGSSIEETKRGL
>DcWRKY39
MAVDLIGYTKMDGKISVQEVAVAGIRSMENLIFQLNHYHKSSASSSSTSTAISPEMAANQIDCREITDQTVSKFKKMISLLNRTGHARFRRGPTPPSPSSPSTTTGTETPNLQPLNFTKPNSIGGTSVEIPIAAAKKTLTISSANSSFISSITGDGSVSYGRQSSSALHPAAAGKPPLSSTSYKKRCHEHAKPEENISVKISAVSGGRCHCTKRMKNRAKSVIRVPAISSKIADIPADEYSWRKYGQKPIKGSPYPRGYYKCSGVRGCPARKHVERATDDPSMLIVTYEGEHIHSKPPVSIVLDPQRVI
>DcWRKY40
MEAKEEPQLLLLSPSTKKSRRSVQKRVVSVPMVDADGGRSKGGGAGEAAPPSDSWAWRKYGQKPIKGSPYPRGYYRCSSSKGCPARKQVERSRMDPTTFIVTYSSDHDHSWPAMSKNQRHQQNSPAAATGAATLPESNCSKPVDVENNPVSSDNSLATDQDEKLTDLMVEESAGLMIPDAFGWFAQVSSPSSNSPAAASDAEFFCNPIFGFDDCDKLSGTAVDEEEDALFAGLGELPECSVVFRRGFLERQWRGGEDAKPCGIEAEESTAAAASWCGSTS
>DcWRKY41
MENKGGGGLTLEPNPFRAIKRRQSMDSAAGFEFPISLACREAAPSSHDDQKPAGEMDFFSSEKKARVSTPVGIPLDLMIKKEDLTINTGLHLANTGSDQSTLDEGMSLNEEEKEGKTELVAMQSELGRMTEENQRLRGMLSQVTNNYNALHMHFMALMQQRNQNNKSNNITQSQEAVSDDQLRKQENVGVAIVPRQFIDLGLAAGDADEPSTHSSTDGGSQDPSSQSQANKEKSANSKEMMVFEREGNGFVREESPENSSHVWAPNNQPKVGGVGLKPAEQAQEATMRKARVSVRARSEAPMIADGCQWRKYGQKMAKGNPCPRAYYRCTMATGCPVRKQVQRCAEDRSILITTYEGNHNHPLPPPAMAMASTTSAAASMLLSGSMPSNDGLMNSNVLA…
>DcWRKY42
MAALLEPAEMNSHFSSLQPAKLLHSSCEGSLAATGGGGGSGDVFDFAQIDQSQFFDGSCLTEVAGELETPTSRMMESSDLYEHEMEYEELKRRKAEGGCRIGFRTKSEVEILDDGFKWRKYGKKAVKNSPNPRNYYRCSSPGCEVKKRVERDRSDSSYVITIYEGTHNHISPDCKPYTTNPPQLAIAPSHSWSQQF
>DcWRKY43
MDEILNQVLQACRLSRELESSLPHIANNPNVLLASCEQVSLAFNKVVYDLRGCLGGSSSSFDPTGQLIIGERIMEDWSHLHDPDSMPTGQMAFSQFGLDIQVTGAAIAAVEFADVGGGGRLAGGEQEHAVVVVSEAETGHGGRLGGPVGSTGQRPSRRRRDSGDTRTVRIPALRTGNLELPPDDGYTWRKYGQKAILGSKFPRSYFRCTHRNFYGCKAKRKVQRLDADPNTYEITYCGNHTCQTSPTPLILPSMTPTTNESMSGNVAIMTGASPPPAFPLSTSIELSSWFLKEHESEGKAPSRPFLSSHEVGESSRAHAGPSEQAAPPVRTGREGEGSVADLADAMFNSGSSSNSMDTIFTFKTD
>DcWRKY44
MASSEAEGSLPPAMALVIDELTKGRQSVATLATLLFVDPLELQTAKLLLEETMSTISKAIAILECVNSQQDHTAVQLESPSSAVTSKGPVGKRKIQSTRKAASRKRGNPYSWKRVTSATIEDGHTWRKYGQKEIFSAKHPRSYFRCTYKYDQGCKATRQVQKSEEDPFLYVITYFGEHTCEAAKENNPRCREPCVVSFESNKINEIKQEIAFSSFPSHKQENEEEVVSNLTSVDSRSNCLEQPAMELHKSSITGLEPGWSDSSSGLNFSINSYDVEFMDLEDILSFELNEFFAW
>DcWRKY45
MENKIDSTTGDPTWDFSSDGCGGIAYLYGEGDGGGHGWAPPRIHEEEPDTWCSLPPPDLSEASGSAAARSGGDAVSSSSSEGPPADPGDKPPADSPNNKTSKKVQKRVRQPRFAFMTKSEIDHLEDGYRWRKYGQKAVKNSPFPRSYYRCTNSKCTVKKRVERSSDDPSIVITTYEGQHCHHTVNFPRAAAIGFHDHIRTTSSLLENISPPPQQQQQQLYFPATTLLQSVPELPTVLPNDDGLLGDIVSPGMRGRR
>DcWRKY46
MNSTTPAATFSFSTPSSSNHSFFKASRDHTISNVHEERPISLSARPRFSTEFNGEVGLAKFKLAPPSPVPISHSSFFSIPGDISPTELLGSPMLLSSSNITASQDAENFSSHAFNWRNNSINYMQGIMEESKSYSDISFQTSTRPESLQASSYLPSSMGLVTTSEKHAQGEHQQLWSYNHPAESNSTVIPLSAQQNNHDESVHISTIMAAQALNDQKGVEDGYNWRKYGQKQVKGSENPRSYYKCTYPNCPSKKKVEKTLEGQITEIIYKGKHSHAKPKPTRRNSSCFGSDQTFLNSQVLDSITNAENSSASYGDDDFDMNSMMTKSQGDGFDEDEPDWKKMKNDSENDGFSSSRNIKTPKVVIQTTSDMDVLDDGYRWRKYGQKVVKGNPNPRSYYKC…
>DcWRKY47
MEMSEEQKGGDDDQIPTITIPQDEYEWTKYGQKLIKGIGNKYRSYFRCKKKDCGAKKKVEWAPSNPSDVRVLYEGSHNHQPARITGSDQVDEAAMIQVNQYDLATQIFGSRN
>DcWRKY48
MAEHPFSQSSTVIDHLSRGYERLTQLLALISSSPANPSTTAPAMVLVDKAMCCIAAALSELQTSSPRSVDSPTAAEDHRNGTDSKKSRCKKNVQSWTIVTSVPHFDGHQWRKYGQKRIHSSEFPRSYYKCTHSKDQGCKATKTIQQKEDKISNNPPKYVVSYSVHHTCKAIETHEIPIVMDSLAITNEHSTSSSQAASPDLSSPVLPKPVADIEQVSPIMDYTEPDHGEANWFEGSGLLSPFADSDIDWERLMS
>DcWRKY49
MESHSLSLDLTIGIAKQSILQEPSPPPCLQEELKRVTEENMKLTSMLATMCESYDALRAQLIDMIGPTAAVASSEGARSSSPPSAKRKSTESAGDAANSVSSANSCKKAKEEGSKPKIWKLYARTDPSDSSLVVRDGYQWRKYGQKVTRDNPCPRAYFRCSFAPTCPVKKKVQRSADDQCLLVATYEGEHNHYQSSAAEVENAVSRKTAGTADGVGASGAPETKDSRGEREEARQPELRERLVKDMASSLTKDSNFTAVIAAAISGRFLGISTAQEM
>DcWRKY50
MDFEKKKPPISFEEGGKKMGLDCTSDDSSELIGFNVQKSCLKGVHNEKMAEMARLNMLKAFVSQSDQENIMFEINSSQNESKNLISSLPEESSSYMLLSPGVNLSSMEYLDNFSVSLQALPDNNASLQENFELLEPFGRKEKTHDIAANQKASHFLDVNGSPPPPPPDDHQNAEKGVNVEFSSFPESDPTKDGYNWRKYGQKQLKGCEFPCSYHKCTHPNCPVRKKIERSLQGHITEIIYKGSHNHPKPPPNHRSSFSSSKQLHGPQSVSADHPGSVANFKGNPSLASSYDGFKGPKWSDGFGGTSSASFTEFNDPSNVLKSSQLELESMESSSCVISIDKEDNEATHSSLSADYNIDQEEMESKRRKQELCSIGRNTTSRAMRDRRIVVQIPSDLDIP…
>DcWRKY51
MSGEKLGELFQHDSTIFDPYSLFSLRSGGPQGLESGLPQFSGFLDYLQSSTDFGFTSSLSQEPFGLIGDRHKVCKAEPRATENVISSVFAGGGTRAMTANSSVSSSSTEAAGEEESDKNEKNEEKEQEEEDEENKDVKGVDDGADEDEKAKTVSKSRKKGEKRQRQPRFAFMTKSEVDHLEDGYRWRKYGQKAVKNSRYPRSYYRCTTQKCLVKKRVERSHEDPSIVITTYEGQHTHHYPSNVRGSSHMLANPQSSMPPSFHHDLFLQTLTPPLQQFNLPANYHELLLLQNSIHPSFINSNQP
>DcWRKY52
MESGTISVLDELAQVYELARKLSDNLHQPLQIELCRTITEEIIGSVEKAICMAKATGGGNGGEPPFSNSAGRQYGDNQQMCKKRKMLPTWTRQVSASTLRGTELPDDGYTWRKYGQKDILNAKHPRAYYRCTHSKKQGCLAMKQVQRSDDNPLVLEITYRGTHTCSSMVQLQETDQSLFNQRYSRALVDLQNSFRMKTDGLNIEAKDSTSLIFFPSTPLNPDEDLFCSSPNLESSFLSSFSSPFMSPTTSESNCLPLSPCQKLSQGNPKADHTGIISMATSMTNLTMADMDFMLRTGEMDMDFPIEISNFEWNSAA
>DcWRKY53
MSGDNKEFFHYESFFDHNYPFFSQHSGGGSGDPQGFEAPPLPYGGFTEYLQSSADYGMLSKAFDLSFSTKEEAFGVPALGKESEDAVIAGVSTNENSSVMAGVGVMSVTANSSPSSSSVEVAGEEDYGACEKDRKKNEEAGEEENGGEKDKNITKQKKKGEKRQREPRFAFMTKSEVDHLEDGYRWRKYGQKAVKNSNYPRSYYRCTTQKCTVKKRVERSHQDPSIVITTYEGQHTHHCPANVRGSSHLLANQSSAMAMPSFRAELFGRQLTQLGLANPSASSGYGFLQNLAAPSQQLQISNYGALLQDIMPSFVKSSQP
>DcWRKY54
MEAVKKRPLAAKEPRNEVDGGGEADQERFIKVSPARTGERSSTNTASRPSSNSKDSPTISQEDQIQSTKAEIGEVKEENERLKNLLSQIVKDYQSLQMHFFDIVKQEQPNLVTKPTDELTAIKTHEAEETELVSLRLGSNSVTTDHKKQLEEKLINTSSKSKENGHIEEGLTLGLDCKFEGYTNKNNSECKEVASNPSSDNSIDEMKEEEAVEPCPPNKMLKNLRTGDDEVLQQTHVKKARVSVRVRCQTPTMNDGCQWRKYGQKIAKGNPCPRAYYRCTVAPACPVRKQVQRCADDMSILITTYEGNHNHPLPMSATAMASTTSAAASMLMTGSSTTHSSGIPDAFPSSASPIITGVNSGLHNLNFSLSNNTRTTPFYLPNTTISPSPSYSTITLDLT…
>DcWRKY55
MEKSHSEDLKMLIDVLREGNGHVMELEAHLYNYETFSSETCLLLSSKLQSTFATAIAIIKLMEQRGLPSPPPSSATDSPRSQSSERSFKEQERREMCKKRKSLPRWSEQVKACSGSAMEIPLDDGHSWRKYGQKDILGAKFPRCYYRCTYRHSHGCVATKQIQRSDNNSSLFDITYRGAHTCNHGFQKPSPLTNEQIIHQNQSIKVKTEALSSNEQKSESSPYFSFPLTPKSCLKLESNVFSSSSNPENYEGLDLEIADIICASNSTTSSEMLKIDFGVEQFVFDSEFSFDFY
>DcWRKY56
MDGFPSKQLMMDASDPNRKKMAQKTVVIVRAEAKLGKHGGEAPPDYWSWRKYGQKPIKDSPYPRAYYRCSSSKGCSAKKQVERCKKDESLIIITYTSSDNHPGPVPSSLNKSINSSRIPFLNEDCRSSEKNRNVEDNYESSIVKCAQESTEKVQGEGDTISSSIEPVNCSMEDNDIFDELDELPLPSSFNSLVRSSIFYEKIIPP
>DcWRKY57
MEPATCLGFSTLNLELSVGPADLTEKGLASKTPPDRQQESMFMKEKLSKIMEDNRKLNEMLSDMSTNYCSLQNKFFDFMNSSPSEKAAGMASPPTGKRKSDSLESYSHENVNNGVKAHVESLPIEFDSCKRLRMDSKSSVSKICVRADPSETSLVVKDGYHWRKYGQKVTRDNPSPRAYFRCSFAPSCPVKKKVQRSANDLSILVATYEGEHNHKAPLQSEGSGRLSHVGSSITPSLSINSSSPTIMVDLTNDKLHAEAKKACGEMASTEIQKFMIEQMAAAIAKDPTFRATLANVISGRIF
>DcWRKY58
MENYNLLLASNHSSSSNNSYLLQSSHADPSVLSESQEEEKKQESYDERPDKEKKKSTAKIANKIRKPRFAFQTRSKVDVLDDGYRWRKYGQKAVKNNNFPRSYYRCTHKDCSVKKQVQRLSMDEEIVVTTYEGVHTHPVVKCTDNFENILNQMQIYSS
>DcWRKY59
MSEMSISGAGDHVASSIPPEISTTSAGARYKMMSPGRLPITRSPCLTIPPGFSPGALLESPVLLTNMKAEPSPTTGTFAMPLILNNGGLAALGSPKDSSKGCVSEDGSSPYFEFRPHIRLSSRPGLSSLAPLGSLGLNSKQQEFVEKNQCLCDTNGSSSSQVVKTECIAQSSPESTWSATASGSPVEVFTLKANGFCEDASNELQLTKDLDCRIQASQSDQNGSNPLNAVEKSSEDGYNWRKYGQKHVKGSEFPRSYYKCTHPNCQMKKQLERSHDGHITEIIYKGRHDHPKPQASRRSAVGGVSTGQEEEKEDGLSCFANFEEKFSNAHCHSSHVNPNCNSELSPVSVSDDEVEVGGGQSGLGGDDAADDDPESKRSRKMEVATIDANSIAKNNREPR…
>DcWRKY60
MAEGGGGGGGLAAPVEEGAKRPSISLPARFTVESLFRGGVSEASPGPMTLVSNFFAEDPESECRSFSQLLAGAMASPAAITAPRKFLVEGEDTAAARTSVETTIADERGRGVGGGGGGERGGASLNLGHSRPMNLLVAQSPYFTVPAGLSPGGLLDSPAMFSNSAHFGMSHQQALAQVTAQAAHSHTQIHSQAEYPSSLSSISLPQQVSTTNITTAQPMQSITSASYKFASALIPHCDQKAQPVALVVDKPVDDGYNWRKYGQKQVKGSEFPRSYYKCTHPKCPVKKKVERSLDGHVTEIIYKGQHNHQKPVPNKRSKEGAAELNGNSDPNNADCRPQGDLSNLNKSSEGMTSLCKRARESGHGASEQLTGSSDGEELGDAEAGIDEAEYSGESEQKKR…
>DcWRKY61
MESCLVTSDMNMLINVLNQGNEHMRELQAQLDQPFSAEACKLLATKAKSALSSAISLAKLLEPSCQRPTGFVDSPPSASDSPKSDSSDKVFKELERREMCKKRKTLPRWSRQVRACSNSAMEGPLDDGYSWRKYGQKDILGAKFPRGYYRCTYRHTHGCLATKQVQRSSEDDFLFDVTYRGVHTCNHCLQRTPTPSPKEENLIQNQASKPQAHPHQQQLLEQLKTGLRVKTEGFNFDEQLLESSPSFSFPSTPPNCIKPHNNLFSSASMPENQLMGNNSTTTSAESNYFSLSPCGVNNFAGGLNLQGFDTEIAEIISAAASTTNSPMLGMDFPMEQIEFETDFPFGFC
>DcWRKY62
MASSTSTIIDQEEEAKEKNIAEERNNRTITIREDDYKWRKYGKKYIHKIKKYRSYFRCVNKTCKARKKLEWPPNEPNNIETTYEGDHNHRDRSENEEAGIAANQYDLATQMFGSART
