# Supplementary material for: Identification and Expression Analysis of WRKY Gene Family in Response to Abiotic Stress in Dendrobium catenatum
Source: Front Genet. 2022 Feb 3;13:800019. doi: 10.3389/fgene.2022.800019 (PMC8850645; doi:10.3389/fgene.2022.800019)
Supplement: Supplementary file 4 [file Table2.XLS]

## Sheet: Sheet1
Table S2. Primers used in this study
Primer name	Forward sequence (5'-3')	Reverse sequence(5'-3')
DcWRKY22	CTTCGGTTTCTTCTACTTCTGCCT	GTCGGATGGAGCGAAACAGA
DcWRKY23	GAGCCTAAATCAGAAGTTCGCAG	GCAACTCCATTATCACAGGTTTTTA
DcWRKY25	CATCCGCAGTCTTCCCGAG	CTTGCGAGCAGACTTCCGTT
DcWRKY27	GCAAAAGCAAGTAAAAGGGAGCG	GCGGAGGAGACGAGGGGTT
DcWRKY35	GTCGCCGCATCATCAGG	CCATTAGAGACACTTCCATCGC
DcWRKY36	TCCCTTGAAAAGAGTTGACGC	TATCATTGACAACAACTCCTGGC
DcWRKY37	TCTCAATCAAGAAAGCGAGGAAG	GGTGGGTTTATCAGAAAGTAAGTGC
DcWRKY41	GTTGGATGAGGGTATGTCGCTTA	TTGCTTTTGTTATTCTGGTTTCG
DcWRKY42	ATACAACGAATCCTCCTCAACTAGC	AAACCAAGATACAAATCCCAAAAG
DcWRKY45	TCACCGAATAATAAAACCAGTAAGG	GTTTTTGACTGCTTTCTGTCCATA
DcWRKY49	TATGGGCAGAAGGTTACAAGGG	GACGACTGGTAGTGGTTGTGCTC
DcWRKY53	ACAGATGGAGGAAATACGGTCAA	CTGCTGACCTTCATAAGTCGTAATC
DcWRKY56	CCTCCTCCCTCAACAAATCTATC	CTCCTTGGACTTTCTCTGTTGATT
DcWRKY57	ACTTGTCTCGGATTTTCCACTCT	ACGCATCTCATTCAACTTCCTATTA
DcWRKY58	GAGGAAGAAAAGAAACAGGAGAGC	GGGCTTCCTAATCTTGTTTGCTA
Actin	TTGTGTTGGATTCTGGTGATGGTGT	TTTCCCGTTCTGCTGTTGTTGTGAA
