# Supplementary material for: Identification and Expression Analysis of WRKY Gene Family in Response to Abiotic Stress in Dendrobium catenatum
Source: Front Genet. 2022 Feb 3;13:800019. doi: 10.3389/fgene.2022.800019 (PMC8850645; doi:10.3389/fgene.2022.800019)
Supplement: Supplementary file 7 [file Table5.XLS]

## Sheet: Sheet1
Table S5. Motifs and the number of introns of each DcWRKY gene
Gene name	Motif	No. of Intron	Group
DcWRKY1	5-1-3-2-4-1-3-2	4	Ⅰ
DcWRKY2	5-1-3-2-4-1-3-2	4	Ⅰ
DcWRKY3	6-1-3-2	2	Ⅱe
DcWRKY4	9-4-1-3-2	2	Ⅱb
DcWRKY5	4-1-3-2	2	Ⅱc
DcWRKY6	1-3-2	2	Ⅱb
DcWRKY7	6-1-3-2	2	Ⅱe
DcWRKY8	4-1-4-1-3-2	2	Ⅱc
DcWRKY9	1-3-2	2	Ⅲ
DcWRKY10	4-1-3-2	2	Ⅱc
DcWRKY11	5-1-3-2-4-1-3-2	3	Ⅰ
DcWRKY12	4-1-3-2	1	Ⅱc
DcWRKY13	3-2	0	Ⅱe
DcWRKY14	10-1-3-2	2	Ⅲ
DcWRKY15	10-1-3-2	1	Ⅲ
DcWRKY16	10-1-3-2	2	Ⅲ
DcWRKY17	5-1-3-2-4-1-3-2	4	Ⅰ
DcWRKY18	5-1-3-2-4-1-3-2	4	Ⅰ
DcWRKY19	1-3-2	2	Ⅱb
DcWRKY20	9-1-3-2	4	Ⅱa
DcWRKY21	4-1-3-2	1	Ⅱc
DcWRKY22	8-7-6-1-3-2	2	Ⅱd
DcWRKY23	1-3-2	2	Ⅱb
DcWRKY24	7-6-1-3-2	2	Ⅱd
DcWRKY25	6-1-3-2	2	Ⅱe
DcWRKY26	1-3-2-1-3	5	Ⅰ
DcWRKY27	5-1-3-2-4-1-3-2	4	Ⅰ
DcWRKY28	5-1-3-2-4-1-3-2	4	Ⅰ
DcWRKY29	1-1-3-2	2	Ⅱb
DcWRKY30	4-1-3-2	2	Ⅱc
DcWRKY31	4-1-3-2	1	Ⅱc
DcWRKY32	1-3-2	2	Ⅲ
DcWRKY33	4-1-3-2	2	Ⅱc
DcWRKY34	6-1-3-2	2	Ⅱe
DcWRKY35	8-7-6-1-3-2	3	Ⅱd
DcWRKY36	5-1-3-2-4-1-3-2	4	Ⅰ
DcWRKY37	10-1-3-2	2	Ⅲ
DcWRKY38	6-1-3-2	2	Ⅱe
DcWRKY39	8-7-6-1-3-2	2	Ⅱd
DcWRKY40	10-1-3-2	2	Ⅱe
DcWRKY41	9-4-1-3-2	4	Ⅱb
DcWRKY42	4-1-3-2	2	Ⅱc
DcWRKY43	6-1-3-2	2	Ⅲ
DcWRKY44	10-1-3-2	2	Ⅲ
DcWRKY45	4-1-3-2	2	Ⅱc
DcWRKY46	5-1-3-2-4-1-3-2	4	Ⅰ
DcWRKY47	1-3-2	3	Ⅱb
DcWRKY48	10-1-3-2	2	Ⅲ
DcWRKY49	9-1-3-2	2	Ⅱa
DcWRKY50	1-3-2-4-1-3-2	3	Ⅰ
DcWRKY51	4-1-3-2	2	Ⅱc
DcWRKY52	7-10-1-3-2	2	Ⅲ
DcWRKY53	4-1-3-2	2	Ⅱc
DcWRKY54	9-4-1-3-2	4	Ⅱb
DcWRKY55	6-1-3-2	2	Ⅲ
DcWRKY56	1-3-2	2	Ⅱe
DcWRKY57	9-1-3-2	3	Ⅱa
DcWRKY58	4-1-3-2	1	Ⅱc
DcWRKY59	5-1-3-2-4-1-3-2	5	Ⅰ
DcWRKY60	5-1-3-2-4-1-3-2	3	Ⅰ
DcWRKY61	9-6-1-3-2	4	Ⅲ
DcWRKY62	1-3-2	0	Ⅱb
