# Supplementary material for: Identification and Expression Analysis of WRKY Gene Family in Response to Abiotic Stress in Dendrobium catenatum
Source: Front Genet. 2022 Feb 3;13:800019. doi: 10.3389/fgene.2022.800019 (PMC8850645; doi:10.3389/fgene.2022.800019)
Supplement: Supplementary file 10 [file Table3.XLS]

## Sheet: Sheet1
Table S3. Physicochemical properties of D. catenatum WRKY proteins
Gene name	Gene ID	Locus	Length	MW(kDa)	pI	No. of Transmembrane	Subcellular Localization	Group
DcWRKY1	LOC110112145	NW_021319944.1:33842..56598	317	34.5912	5.59	no	nuclear	Ⅰ
DcWRKY2	LOC110101502	NW_021320015.1:305690..309193	425	47.6586	8.96	no	nuclear	Ⅰ
DcWRKY3	LOC110107699	NW_021319484.1:2803539..2806856	498	54.5542	7.73	no	nuclear	Ⅱe
DcWRKY4	LOC110093807	NW_021319121.1:226305..230311	348	38.7832	6.5	no	nuclear	Ⅱb
DcWRKY5	LOC110091865	NW_021318693.1:7033480..7034738	154	17.8665	5.28	no	nuclear	Ⅱc
DcWRKY6	LOC110094057	NW_021319682.1:362753..364833	549	58.7438	7.71	no	nuclear	Ⅱb
DcWRKY7	LOC110105927	NW_021319245.1:61180..62964	294	33.0047	5.27	no	nuclear	Ⅱe
DcWRKY8	LOC110115059	NW_021319083.1:19490265..19492416	280	30.1149	4.69	no	nuclear	Ⅱc
DcWRKY9	LOC110111979	NW_021319323.1:34694..36619	316	35.2855	5.42	no	nuclear	Ⅲ
DcWRKY10	LOC110109443	NW_021319761.1:182209..183436	312	34.6734	7.9	no	nuclear	Ⅱc
DcWRKY11	LOC110109194	NW_021319982.1:462840..467342	331	35.4591	10.38	no	nuclear	Ⅰ
DcWRKY12	LOC110104704	NW_021319083.1:21248446..21254457	570	61.972	6.74	no	nuclear	Ⅱc
DcWRKY13	LOC114578713	NW_021444373.1:7..368	151	17.9248	6.68	no	nuclear	Ⅱe
DcWRKY14	LOC110104553	NW_021319117.1:257178..271041	612	66.6822	6.95	no	nuclear	Ⅲ
DcWRKY15	LOC114578374	NW_021319309.1:6848101..6848899	176	20.7063	8.47	no	nuclear	Ⅲ
DcWRKY16	LOC110104566	NW_021319117.1:152660..154659	162	18.7983	10.33	no	nuclear	Ⅲ
DcWRKY17	LOC110095613	NW_021318619.1:614278..617060	262	29.6862	9.78	no	nuclear	Ⅰ
DcWRKY18	LOC110099322	NW_021319004.1:2254082..2260194	339	37.4994	4.57	no	nuclear	Ⅰ
DcWRKY19	LOC110108883	NW_021319759.1:635030..636886	193	21.4145	4.62	no	nuclear	Ⅱb
DcWRKY20	LOC110111426	NW_021319876.1:32668..34500	399	45.5032	7.64	no	nuclear	Ⅱa
DcWRKY21	LOC110110496	NW_021318883.1:591269..594425	578	64.6267	6.85	no	nuclear	Ⅱc
DcWRKY22	LOC110100772	NW_021318618.1:3827316..3829218	295	32.6491	5.11	no	nuclear	Ⅱd
DcWRKY23	LOC110096057	NW_021319444.1:61764..66725	717	78.355	5.34	no	nuclear	Ⅱb
DcWRKY24	LOC110107315	NW_021322770.1:356319..359227	274	30.2364	5.37	no	nuclear	Ⅱd
DcWRKY25	LOC110109310	NW_021319165.1:574569..578806	236	27.0548	8.03	no	nuclear	Ⅱe
DcWRKY26	LOC110102424	NW_021319836.1:662980..673679	196	21.8741	5.95	no	nuclear	Ⅰ
DcWRKY27	LOC110111489	NW_021319083.1:20330243..20332731	509	55.5097	7.08	no	nuclear	Ⅰ
DcWRKY28	LOC110102311	NW_021319055.1:227095..242653	638	69.2651	5.13	no	nuclear	Ⅰ
DcWRKY29	LOC110094001	NW_021319682.1:382247..383263	293	33.2559	6.59	no	nuclear	Ⅱb
DcWRKY30	LOC110097055	NW_021318533.1:1254357..1263794	309	33.3677	10.31	no	nuclear	Ⅱc
DcWRKY31	LOC110095975	NW_021319180.1:125281..139782	205	23.0266	6.52	no	nuclear	Ⅱc
DcWRKY32	LOC110108486	NW_021318618.1:1164000..1165120	396	43.7935	6.68	no	nuclear	Ⅲ
DcWRKY33	LOC110114132	NW_021515696.1:1653..3100	397	43.9523	5.19	no	nuclear	Ⅱc
DcWRKY34	LOC110100727	NW_021319692.1:245209..246923	558	62.1818	8.4	no	nuclear	Ⅱe
DcWRKY35	LOC110110140	NW_021319483.1:1962092..1971343	542	59.9363	7.92	no	nuclear	Ⅱd
DcWRKY36	LOC110103235	NW_021319579.1:3713967..3719839	258	28.7729	7.27	no	nuclear	Ⅰ
DcWRKY37	LOC110101512	NW_021319309.1:6776604..6780239	112	12.8022	6.52	no	nuclear	Ⅲ
DcWRKY38	LOC110115144	NW_021319682.1:11306126..11310615	413	44.5403	8.61	no	nuclear	Ⅱe
DcWRKY39	LOC110099754	NW_021318682.1:599295..601055	336	35.9544	10.39	no	nuclear	Ⅱd
DcWRKY40	LOC110094940	NW_021318963.1:802454..804213	147	16.773	9.56	no	nuclear	Ⅱe
DcWRKY41	LOC110099934	NW_021319083.1:29344560..29346880	158	18.4625	9.26	no	nuclear	Ⅱb
DcWRKY42	LOC110103316	NW_021318728.1:374898..377680	264	29.6931	6.03	no	nuclear	Ⅱc
DcWRKY43	LOC110105046	NW_021318775.1:2462184..2465402	338	37.4331	10.51	no	nuclear	Ⅲ
DcWRKY44	LOC110107390	NW_021319315.1:6837910..6839688	319	36.2495	6.42	no	nuclear	Ⅲ
DcWRKY45	LOC110092784	NW_021319127.1:3955493..3960746	256	28.0227	6.71	no	nuclear	Ⅱc
DcWRKY46	LOC110112932	NW_021379772.1:1031381..1034273	277	29.9743	8.03	no	nuclear	Ⅰ
DcWRKY47	LOC110102623	NW_021319099.1:2396258..2403732	320	35.2217	6.6	no	nuclear	Ⅱb
DcWRKY48	LOC110104567	NW_021319117.1:212011..214212	365	39.2354	6.18	no	nuclear	Ⅲ
DcWRKY49	LOC110114655	NW_021319625.1:1343276..1344935	120	13.3125	4.54	no	nuclear	Ⅱa
DcWRKY50	LOC110111500	NW_021319309.1:6013895..6032737	509	56.7761	7.98	no	nuclear	Ⅰ
DcWRKY51	LOC110092275	NW_021319843.1:996857..999957	303	34.1464	6.38	no	nuclear	Ⅱc
DcWRKY52	LOC110113366	NW_021319262.1:220923..222764	237	27.2208	10.55	no	nuclear	Ⅲ
DcWRKY53	LOC110104223	NW_021318693.1:2238056..2239803	254	28.0581	6.64	no	nuclear	Ⅱc
DcWRKY54	LOC110106009	NW_021318471.1:83863..88797	366	40.3288	6.94	no	nuclear	Ⅱb
DcWRKY55	LOC110094461	NW_021319455.1:1284822..1286559	530	58.2604	7.39	no	nuclear	Ⅲ
DcWRKY56	LOC110098608	NW_021318586.1:119705..121301	555	59.4781	6.95	no	nuclear	Ⅱe
DcWRKY57	LOC110093412	NW_021319500.1:2783844..2785845	302	33.2595	8.66	no	nuclear	Ⅱa
DcWRKY58	LOC110101334	NW_021319315.1:8276589..8278502	557	59.9946	6.7	no	nuclear	Ⅱc
DcWRKY59	LOC110104677	NW_021318534.1:486479..510851	307	33.598	4.79	no	nuclear	Ⅰ
DcWRKY60	LOC110095503	NW_021319289.1:721738..739709	350	39.6505	6.79	no	nuclear	Ⅰ
DcWRKY61	LOC110093969	NW_021318462.1:652463..654684	121	14.0847	7.25	no	nuclear	Ⅲ
DcWRKY62	LOC114580714	NW_021319682.1:312002..312390	117	13.8943	9.02	no	nuclear	Ⅱb
