# Supplementary material for: Identification and Expression Analysis of WRKY Gene Family in Response to Abiotic Stress in Dendrobium catenatum
Source: Front Genet. 2022 Feb 3;13:800019. doi: 10.3389/fgene.2022.800019 (PMC8850645; doi:10.3389/fgene.2022.800019)
Supplement: Supplementary file 11 [file Table6.XLS]

## Sheet: Sheet1
Table S6. Information on cis-elements of DcWRKY gene promoters
	Phytohormone responsive											Abiotic and biotic stress					Development related								Light responsive elements
	Abscisic acid responsiveness	Auxin responsiveness	auxin-responsive element	gibberellin-responsive element	gibberellin-responsive element	Gibberellin-responsiveness	MeJA-responsiveness	MeJA-responsiveness	Salicylic acid responsiveness	Salicylic acid responsiveness		Low-temperature responsiveness	Defense and stress responsiveness	Drought-inducibility	wound-responsive element		Circadian control	Differentiation of the palisade mesophyll cells	Endosperm expression	Meristem expression	Flavonoid biosynthetic genes regulation	Seed-specific regulation	Zein metabolism regulation		Light responsiveness	Light responsiveness	Light response	light responsive element	light responsiveness
	ABRE	AuxRR-core	TGA-element	GARE-motif	P-box	TATC-box	CGTCA-motif	TGACG-motif	TCA-element	SARE		LTR	TC-rich repeats	MBS	WUN-motif		circadian	HD-Zip 1	GCN4_motif	CAT-box	MBSI	RY-element	O2-site		G-box	AE-box	Box 4	GT1-motif	MRE
DcWRKY1					1		3	3						1			2						2		1
DcWRKY2	3				1		2	2						1	3		1								3	1	7		1
DcWRKY3						1							2							1					1	1		1
DcWRKY4	7		1	1			3	3	2					1	1			1	1	2					8		1
DcWRKY5	3						6	6						2											3		2	1
DcWRKY6	1						3	3	1				2												1	3	4	1
DcWRKY7	11											5					1			1					11		1	1
DcWRKY8	2		1		2	1	2	2	1				1	3											6		3
DcWRKY9	2						1	1					1	2			1						1		3		2		1
DcWRKY10			1	1	1		2	2	1			1			1		1									2
DcWRKY11			1				1	1		1			1	3	1				2				2		1		1	1
DcWRKY12	2		1			1	1	1	1								1								2	1	8
DcWRKY14	1		1	1			3	3						3											2		1	2
DcWRKY15	1								3					2	1					2					1	1	7
DcWRKY16	2								2				1	1	1					1					2	2	2	1
DcWRKY17	2		3		1		2	2				2										1	1		4		4
DcWRKY18	2		1		1		1	1	1				1	1			1			1			1		1		2	1
DcWRKY19	3		1				1	1	1						2					1					3		1
DcWRKY20	3								2			1			2										3		4
DcWRKY21	4					1	1		2						2				1						5		5		1
DcWRKY22			1	1			5	5	2					1	1											3	2
DcWRKY23	4								1					1											4				1
DcWRKY24							1	1	1				1	1	1			1									1	6
DcWRKY25	1				1		2	2							1										2	1	5	2
DcWRKY26					2		1	1					1							2					1		1
DcWRKY27	6		2				2	2						1						1					8	1	1	1	1
DcWRKY28	3				2		1	1	1			1					1		1	1					4		4
DcWRKY29			1				2	2	1											1	1						4	1	1
DcWRKY31	1								1					1							1	3			2		4
DcWRKY32	7		1				2	2				1	1				1		4						13	1	8		1
DcWRKY34	6											1	1					1		1			1		1	1	3	1	1
DcWRKY35	3					1	1	1				3	1		3		2		1						2	1	8	1
DcWRKY36	1						1	1				1	1						2								5
DcWRKY37			1				5	5					2		2				1	1			1		1	1	4		1
DcWRKY38									1						2					1					1		3	1
DcWRKY39	2					1	2	2	1				3	1											3		1	1
DcWRKY40	1		1			1	5	5	1			1	1												2		8	1	1
DcWRKY43	3	1		1								1			2										4		1
DcWRKY44	1				1		3	3						1	3										1	1	3
DcWRKY45																				1						1	3		1
DcWRKY46	2						1	1				2		1					1	1		1			3		1	5
DcWRKY47	11						3	3				1		2	1										11		3		1
DcWRKY48	1						2	1							1					1							8	1	1
DcWRKY49			1				3	3	1			1	2						1				1		4		1	1
DcWRKY50	2				1		1	1				4											1		2		6
DcWRKY51	2						3	3	1	1		6		3											2	1	2	1	2
DcWRKY52			1				3	3	1						2										1		2	2
DcWRKY53	9				2	1	2	1									1		5						11		1	2
DcWRKY55	4		2	1	1	1	2	2	1				1		3				1	1			1		5		2
DcWRKY56	1		1				1	1	1					2											1		1
DcWRKY57	3						5	5							1								2		4	1	7
DcWRKY58	4		1				3	3					3		1			1							5			1	1
DcWRKY59	2						2	2				1		1											2		3
DcWRKY60	4		1	1	1		3	3				2	1		3						1				1		1	1
DcWRKY61	2								1				1		1		1		2			1	1		1		2
