# Supplementary material for: Identification and Expression Analysis of WRKY Gene Family in Response to Abiotic Stress in Dendrobium catenatum
Source: Front Genet. 2022 Feb 3;13:800019. doi: 10.3389/fgene.2022.800019 (PMC8850645; doi:10.3389/fgene.2022.800019)
Supplement: Supplementary file 12 [file Table7.XLS]

## Sheet: Sheet1
Table S7. Expression of DcWRKY genes under drought stress (TPM)
	SRR7223498	SRR7223499	SRR7223500	SRR7223501	SRR7223493	SRR7223502	SRR7223505	SRR7223507	SRR6702234	SRR6702235	SRR6702238	SRR6702241
	30-35%	30-35%	30-35%	30-35%	10-15%	10-15%	10-15%	10-15%	0	0	0	0
DcWRKY5	1.02051	1.49791	0	1.39908	0	0.377372	0	0.333209	0	0	0.434479	0
DcWRKY51	7.27393	3.12981	2.31781	3.94272	2.23225	3.55268	2.21252	5.49893	1.60889	2.37878	5.18826	3.38705
DcWRKY45	2.48243	2.23737	2.22423	2.89566	1.14621	2.85098	1.8686	1.11526	2.5347	1.97394	3.98071	2.62114
DcWRKY57	0.437168	0.42139	0.0328476	0.471789	0.238146	0.450882	0.0358483	0.0920663	0	0.082214	0	0.0392319
DcWRKY61	12.0101	19.4502	0.475917	13.4524	0.633806	1.50766	0.945945	2.99676	1.40681	0.964062	0.50942	0.363741
DcWRKY6	0.0535037	0	6.99587e-10	0	0.262816	0.127745	0	0	0	0	0	0.145823
DcWRKY55	5.9935	8.18519	0.529283	11.6297	0.600484	0.840207	0.337568	1.03227	0	0.780301	0.103923	0.317987
DcWRKY60	35.8018	31.1702	30.0815	32.9965	27.0058	26.9873	30.4418	37.3645	35.9522	28.0918	32.7624	26.2927
DcWRKY17	6.80878	7.06706	3.17565	10.5928	1.68448	3.35387	2.69618	3.87707	0	3.33675	2.98745	4.08043
DcWRKY31	0.762668	0.133311	0	0	0.164417	0.153171	1.26125	0.405477	0	0	0.356941	0.899835
DcWRKY23	1.89839	0.896449	1.20782	1.04684	0.959975	1.60098	1.61273	1.89847	2.22626	1.51516	2.07849	2.03594
DcWRKY30	0.248867	0.773584	0.223936	0.0895882	0.237304	0.415735	0.24531	0.105042	0	0.190612	0.332339	0.473902
DcWRKY56	0.495327	0.294253	0.158853	0.828456	0.258569	0	0.0873302	0.22448	1.3175	0	0.0957642	0
DcWRKY18	13.5983	16.3341	11.3998	9.79937	7.71418	12.7383	13.9962	11.4841	9.51276	9.78163	14.0081	11.5383
DcWRKY39	13.2707	15.4041	6.89062	12.6728	4.42605	3.78991	3.33509	5.21241	1.15002	3.20773	3.91144	3.99337
DcWRKY41	21.8158	16.8027	1.31108	12.7977	2.35159	4.57035	3.38812	6.35932	2.29824	1.20822	1.92789	1.69814
DcWRKY34	0.194069	0.200528	0.437316	0.494561	0.0757559	0.0770153	0.0795907	0.170349	0	0.0914952	0.0427196	0.0436098
DcWRKY22	41.2966	45.272	3.78269	27.1918	4.39495	7.91877	5.56421	11.0633	5.84914	3.40301	5.77044	4.00728
DcWRKY58	0	0	0	0	0	0.116137	0	0.102569	0	0	0	0.134833
DcWRKY2	0.73567	1.56826	1.32071	1.09721	0.732549	0.933673	0.842322	1.12534	1.5134	0.217761	0.37175	0.805234
DcWRKY37	5.33216	4.03283	7.82113	4.80795	5.80651	6.74796	6.24388	8.98308	5.58358	4.76981	5.53514	6.011
DcWRKY28	0.482657	0.628685	0.492222	1.19191	0.559404	1.50053	0	0.746839	0	0.805922	0.834367	0.267639
DcWRKY26	1.79396	3.18036	2.77052	3.05464	4.05559	4.04149	1.1208	1.37415	1.00549	2.18262	1.49099	4.71791
DcWRKY36	35.7445	19.4548	35.4979	29.7196	33.977	25.732	27.5069	30.9821	63.5921	43.9466	54.0636	57.2648
DcWRKY42	7.14416	6.55564	3.87828	5.60558	6.49807	2.39159	3.03564	2.76362	8.61005	4.97277	7.30668	6.78065
DcWRKY53	4.29461	1.35751	0.268623	1.03746	0.609919	4.50175	1.22387	2.17969	1.45697	0.566069	1.05532	1.23773
DcWRKY14	0	0.0632482	0.0684619	0	0.367331	0	0	0	1.1287	0	0.655632	0.833511
DcWRKY16	0.0417763	0.605237	0.56431	0.0375867	0.197562	0.29878	0.617276	0.176185	0	0.238299	0.832587	0.0565937
DcWRKY48	0.000409938	0	0.000483383	0.142477	0	0.000727834	0.000432673	0	0.00298006	0	0	0.214249
DcWRKY59	5.20913	4.98589	5.16941	5.3488	5.54343	3.33635	5.76766	3.44322	0	4.3259	4.45231	3.95774
DcWRKY12	0.272246	0.428942	0	0.245621	0.711323	0	0	0	0	0	0	0
DcWRKY43	0.300328	0.206916	0	0.0600295	0.0782371	0.0397332	0	0.210918	0	0	0.0441018	0
DcWRKY7	2.83012	2.82825	4.15983	4.53736	1.58257	2.05049	1.05961	1.55508	1.12187	0.984854	0.527655	1.03608
DcWRKY54	0.123504	0.203937	0.222812	0.577483	0.0287061	0.0587565	0.0303713	0.12999	0	0.0694119	0.0324676	0.0331765
DcWRKY24	26.8661	23.3308	20.504	21.6054	19.4421	21.3959	23.0662	21.7189	29.2832	22.0666	25.1235	21.3467
DcWRKY44	2.91827	10.5043	5.82424	20.8021	2.69451	3.4816	2.77346	5.0996	2.70298	0.909243	4.41919	3.44452
DcWRKY3	0.0631855	0.0979211	0.177992	0.113659	0	0	0.0388676	0	0	0.0297699	0	0.0425798
DcWRKY32	0	0	0	0.115406	0.0775192	0	0	0	0	0	0.0863679	0
DcWRKY19	0	0	0	0	0	0	0	0	0	0	0	0
DcWRKY11	2.92302	2.12638	1.42861	2.0552	0.83952	0.620042	0.530544	1.07984	1.46248	2.22788	1.49075	1.52099
DcWRKY25	0.26881	0.185099	0.134641	0.080585	0.0348905	0.213284	0.183701	0.314527	0	0.0562048	0	0.12066
DcWRKY10	2.31612	3.7593	0.667346	7.37801	1.28678	0.212852	0.585856	1.12908	2.19833	1.54824	2.23426	2.67867
DcWRKY21	12.8058	6.80945	2.01318	5.5687	2.14413	3.43356	2.67531	4.75449	0	2.8686	6.75824	3.32879
DcWRKY20	0.414592	0.602417	0.00120384	0.977536	0	0	0	0	0	9.74935e-05	0.509395	0
DcWRKY27	24.1175	25.833	6.62229	18.6707	7.72215	15.2476	13.1095	19.0337	16.7481	13.9873	15.8876	13.7035
DcWRKY50	1.01325	0.495696	0.864135	1.04243	0.584782	0	0.509506	0.302281	0	0.531993	0.711407	0.370879
DcWRKY9	8.18283	8.63465	3.35547	29.2258	5.1419	8.15425	10.8277	3.39063	15.0104	11.5764	21.6408	5.77574
DcWRKY1	18.953	25.6845	16.8491	21.1283	11.6067	14.0528	15.0049	13.6284	15.7272	10.1639	13.7244	12.6811
DcWRKY46	0	0	0	0.0297084	0	0	0	0	0	0.0311626	0	0
DcWRKY52	3.28073	2.28139	1.27963	12.0865	0.516771	0.375521	0.271665	0.498375	0	0.713377	0.374786	0.637725
DcWRKY33	12.8289	7.02564	1.21906	8.16956	1.18171	5.01447	2.71818	5.40156	3.05524	0.554322	1.6601	2.25689
DcWRKY49	2.61774	3.53121	0.683547	3.31053	0.491471	0.677992	0.607086	0.679731	0	0.718941	0.70398	0.461657
DcWRKY8	0	0	0	0.0665281	0.361043	0.176821	0.0911819	0	0	0.144493	0.40065	0.203412
DcWRKY38	0.821878	0.621386	0.638805	0.180612	0.231992	0.412384	0.404005	0.480783	0.330898	0.340269	0.286923	0.44014
DcWRKY13	71.8704	48.0697	41.5914	51.9715	19.6049	21.6908	21.2497	33.9553	23.4595	21.6817	34.0796	31.3922
DcWRKY40	4.11263	11.5239	8.65249	9.7743	2.70336	3.46482	4.89999	2.0744	0	1.1504	2.26115	1.21294
DcWRKY47	0	0	0	0	0	0	0	0	0	0	0	0
DcWRKY4	0	0	0	0	0	0	0	0	0	0.0405929	0	0
DcWRKY15	0.288916	0	0	0	0.241077	0	0.476541	0.20419	0	0.288455	0	0.26837
DcWRKY35	36.3338	41.3185	12.2282	32.9327	1.4588	20.5854	13.4618	15.191	5.77135	4.12866	4.57819	2.98622
DcWRKY29	0	0	0	0.188529	0	0	0	0.223613	0	0	0	0
DcWRKY62	0.333086	1.9745	0	1.20136	0.705859	0.534106	0	1.29654	0	0	0	0
