# Supplementary material for: Identification and Expression Analysis of WRKY Gene Family in Response to Abiotic Stress in Dendrobium catenatum
Source: Front Genet. 2022 Feb 3;13:800019. doi: 10.3389/fgene.2022.800019 (PMC8850645; doi:10.3389/fgene.2022.800019)
Supplement: Supplementary file 13 [file Table8.XLS]

## Sheet: Sheet1
Table S8 Expression of selected DcWRKY genes in different tissues by RT-qPCR
	Root	Stem	Leaf	Capsule	Sepal	Gynostemia	Lip	Petal	Flower stalk
DcWRKY22	1	2.16617	2.01647	2.47312	26.9802	1.31085	6.42476	10.0472	0.365909
DcWRKY23	1	1.39488	1.04963	1.37577	11.1552	0.658614	2.49158	5.04955	0.205416
DcWRKY25	1	0.729372	0.469841	0.663644	7.66778	0.313436	0.79963	2.09456	0.128722
DcWRKY27	1	0.108349	0.602049	0.0090201	0.516756	0.219552	0.252772	0.132792	0.157388
DcWRKY35	1	1.22868	1.27242	1.2545	11.4618	0.706027	2.35791	4.51155	0.233825
DcWRKY36	1	0.392502	1.67319	0.148025	2.09836	0.941333	0.999163	1.11741	1.09745
DcWRKY37	1	0.410432	2.94827	0.0678075	1.49574	0.249705	1.57581	0.10506	6.64305
DcWRKY41	1	0.118791	1.50885	0.0282505	2.09701	0.115158	0.619588	0.328191	0.0733702
DcWRKY42	1	0.0419768	0.407907	0.0239001	0.332121	0.33658	0.416317	0.110953	0.0492055
DcWRKY45	1	1.86414	1.59846	2.05377	17.7918	1.042	3.5402	7.57905	0.256153
DcWRKY49	1	1.54551	1.30702	1.66454	14.1855	0.80676	3.16445	5.96346	0.312094
DcWRKY53	1	1.0395	0.873864	1.11195	11.6078	0.583016	2.04785	3.7312	0.150212
DcWRKY56	1	2.77185	2.92632	2.72614	24.9524	1.87979	9.18842	21.6404	0.316662
DcWRKY57	1	0.600486	0.678099	0.505907	5.06458	0.312104	1.15346	2.12072	0.210704
DcWRKY58	1	1.52267	1.30099	1.63341	14.657	1.00624	3.05169	6.14949	0.18826
